# Supplementary material for: A taxonomic study of Chinese species of the insidiosus group of Metaphycus (Hymenoptera, Encyrtidae)
Source: Zookeys. 2014 Feb 7;(378):49–81. doi: 10.3897/zookeys.378.6156 (PMC3935428; doi:10.3897/zookeys.378.6156)
Supplement: XML Treatment for Metaphycus orientalis [file zookeys.378.6156-treatment1.xml]

<!DOCTYPE tp:taxon-treatment
  PUBLIC "-//TaxonX//DTD Taxonomic Treatment Publishing DTD v0 20100105//EN" "tax-treatment-NSO.dtd">
<tp:taxon-treatment xmlns:tp="http://www.plazi.org/taxpub"><tp:treatment-meta><mixed-citation publication-type="journal"><person-group><name><surname>Wang</surname><given-names>Ying</given-names></name><name><surname>Li</surname><given-names>Cheng-De</given-names></name><name><surname>Zhang</surname><given-names>Yan-Zhou</given-names></name></person-group><article-title>A taxonomic study of Chinese species of the <italic>insidiosus</italic> group of <italic>Metaphycus</italic> (Hymenoptera, Encyrtidae)</article-title><source>Zookeys</source><day>7</day><month>2</month><year>2014</year><volume>2014</volume><issue>378</issue><fpage>49</fpage><lpage>81</lpage><pub-id pub-id-type="doi">10.3897/zookeys.378.6156</pub-id></mixed-citation></tp:treatment-meta><tp:nomenclature><tp:taxon-name>
                        <tp:taxon-name-part taxon-name-part-type="genus">Metaphycus</tp:taxon-name-part>
                        <tp:taxon-name-part taxon-name-part-type="species">orientalis</tp:taxon-name-part>
                        <object-id xmlns:xlink="http://www.w3.org/1999/xlink" xlink:type="simple">http://species-id.net/wiki/Metaphycus_orientalis</object-id>
                    </tp:taxon-name><tp:taxon-authority>(Compere)</tp:taxon-authority><xref ref-type="fig" rid="F1">Figs 1–7</xref><tp:nomenclature-citation-list><tp:nomenclature-citation><tp:taxon-name>Aphycus orientalis</tp:taxon-name><comment> Compere, 1924: 120. Holotype. ♀ (USNM, not examined), Japan.</comment></tp:nomenclature-citation><tp:nomenclature-citation><tp:taxon-name>Metaphycus orientalis</tp:taxon-name><comment>; <xref ref-type="bibr" rid="B7">Flanders and Bartlett 1964</xref>: 39–42; <xref ref-type="bibr" rid="B24">Trjapitzin 1975</xref>: 9; <xref ref-type="bibr" rid="B25">Trjapitzin 1989</xref>: 234.</comment></tp:nomenclature-citation></tp:nomenclature-citation-list></tp:nomenclature><tp:treatment-sec sec-type="Female"><title>Female.</title><p>Body length, including ovipositor, 0.6–0.8 mm. Frontovertex pale orange; immaculate with yellow from occiput to base of mandible; mouth margin medially yellow below torulus; gena yellowish white; antenna (<xref ref-type="fig" rid="F1">Fig. 1</xref>) with radicle pale brown; scape <!--PageBreak-->with both faces black, only base and apex white, narrowly white along the dorsal margin; pedicel dark brown in proximal one-third, otherwise white; F1–F4 dark brown, F5–F6 yellow-white; basal segment of clava dark brown, remaining segments becoming slightly paler towards apex, apex yellow-white; occiput with a brown area above foramen, otherwise yellow; neck of pronotum pale brown to dark brown, posterior margin white, lateral spots relatively small and distinct; dorsum of thorax orange; sides and posterior margin of mesoscutum and axillae inconspicuously bordered brown; setae translucent, silvery in most lights; tegula white with apex pale brown; metanotum orange; mesopleuron white; prosternum and mesosternum white; legs (<xref ref-type="fig" rid="F1">Figs 4–6</xref>) pale yellow, tibiae proximally brown, mid tibiae subbasally with an indistinct brown band; fore wing (<xref ref-type="fig" rid="F1">Fig. 3</xref>) hyaline, linea calva interrupted by two to four lines of setae; venation yellow-brown; hind wing hyaline; propodeum medially orange, laterally yellow; gaster dorsally yellow to very slightly pale brown, ventrally white; gonostylus orange.</p><fig id="F1" position="float" orientation="portrait"><label>Figures 1–7.</label><caption><p><italic><tp:taxon-name>Metaphycus orientalis</tp:taxon-name></italic> (Compere) Female: <bold>1</bold> antenna <bold>2</bold> palpi <bold>3</bold> fore wing <bold>4</bold> fore leg <bold>5</bold> mid leg <bold>6</bold> hind leg <bold>7</bold> ovipositor.</p></caption><graphic xmlns:xlink="http://www.w3.org/1999/xlink" xlink:href="ZooKeys-378-049-g001.jpg" position="float" orientation="portrait" xlink:type="simple"/></fig><p>Head about 4× as wide as frontovertex, head with polygonally reticulate sculpture, mesh size slightly less than size of one eye facet; frontovertex about one-fourth head width; ocelli forming an acute angle of about 30°; eye not quite reaching occipital margin, separated by a little less than diameter of a facet; frontovertex not subparallel, becoming wider anteriorly, narrowest about level with anterior margins of posterior ocelli; scrobes deep, U-shaped; antenna with scape about 1.8× as long as broad; funicle with F1–F4 smallest, F5 a little larger than F4 but transverse, F6 largest and wider than long; linear sensilla only on F5 and F6; clava 3-segmented, its apex more or less rounded but with a short, slightly oblique truncation; mandible relatively broad with three subequal, apical teeth; palpal formula 3-3 (<xref ref-type="fig" rid="F1">Fig. 2</xref>), notaular lines reaching about 0.4× across mesoscutum; fore wing venation and setation as in <xref ref-type="fig" rid="F1">Fig. 3</xref>; cercal plate about in the 1/3 of gaster; ovipositor (<xref ref-type="fig" rid="F1">Fig. 7</xref>) hardly exserted, about 4.8× as long as gonostylus.</p><p>Relative measurements: HW 15, FV 3.5, FVL 7, POL 1.5, AOL 3, OOL 0.5, OCL 2.5, POD 1, AOD 1, EL 9, EW 7, MS 5, SL 6, SW 3, FWL 33, FWW 15, HWL 25, HWW 5, OL 13, GL 3, MT 13.</p></tp:treatment-sec><tp:treatment-sec sec-type="Male"><title>Male.</title><p>Unknown.</p></tp:treatment-sec><tp:treatment-sec sec-type="Host."><title>Host.</title><p><italic><tp:taxon-name>Coccus hesperidum</tp:taxon-name></italic> Linnaeus, <italic><tp:taxon-name>Coccus pseudomagnoliarum</tp:taxon-name></italic> (Kuwana), <italic><tp:taxon-name>Saissetia coffeae</tp:taxon-name></italic> (Walker) (<xref ref-type="bibr" rid="B16">Noyes 2002</xref>).</p></tp:treatment-sec><tp:treatment-sec sec-type="Distribution"><title>Distribution.</title><p>China (Hainan) (<xref ref-type="fig" rid="F13">Fig. 84</xref>); Japan, USA (Biocontrol introduction) (<xref ref-type="bibr" rid="B16">Noyes 2002</xref>).</p></tp:treatment-sec><tp:treatment-sec sec-type="Material examined"><title>Material examined.</title><p>China: 2 ♀♀, Hainan, Diaoluo Mt., 6–7.V.2007, Coll. Y. Z. Zhang; 1 ♀, Hainan, Diaoluo Mt., 6.V.2007.</p></tp:treatment-sec><tp:treatment-sec sec-type="Diagnosis"><title>Diagnosis.</title><p>Scape with both faces black, apices and dorsal margin of scape white; F5 entirely yellowish white (<xref ref-type="fig" rid="F1">Fig. 1</xref>); gena yellowish white; mid tibia subbasally with a faint brown band (<xref ref-type="fig" rid="F1">Fig. 5</xref>); head about 4× as wide as frontovertex; scape about 1.8× as long as broad (<xref ref-type="fig" rid="F1">Fig. 1</xref>); ovipositor (<xref ref-type="fig" rid="F1">Fig. 7</xref>) hardly exserted, about 4.8× as long as gonostylus. <italic><tp:taxon-name>Metaphycus orientalis</tp:taxon-name></italic> is similar to <italic><tp:taxon-name>Metaphycus angustifrons</tp:taxon-name></italic> in general appearance but can be separated from the latter by the scape about 1.8× as long as broad (in <italic>angustifrons</italic>, scape about 2.4× as long as broad); head about 4× as wide as frontovertex (in <italic>angustifrons</italic>, head about 5× as wide as frontovertex); F5 entirely yellowish white (in <italic>angustifrons</italic>, F5 marked with brown externally).</p><!--PageBreak--><!--PageBreak--></tp:treatment-sec><tp:treatment-sec><!--Section generated to contain objects referenced in tp:taxon-treatment.--><fig id="F13" position="float" orientation="portrait"><label>Figures 84–85.</label><caption><p>Distribution of <italic><tp:taxon-name>Metaphycus</tp:taxon-name></italic> spp. in China.</p></caption><graphic xmlns:xlink="http://www.w3.org/1999/xlink" xlink:href="ZooKeys-378-049-g013.jpg" position="float" orientation="portrait" xlink:type="simple"/></fig></tp:treatment-sec><ref-list><ref id="B7"><mixed-citation xmlns:xlink="http://www.w3.org/1999/xlink" xlink:type="simple"><person-group><name name-style="western"><surname>Flanders</surname><given-names>SE</given-names></name><name name-style="western"><surname>Bartlett</surname><given-names>BR</given-names></name></person-group> (<year>1964</year>) <article-title>Observations on two species of <italic>Metaphycus</italic> (Encyrtidae, Hymenoptera) parasitic on citricola scale.</article-title><source>Mushi</source><volume>38</volume>(<issue>8</issue>): <fpage>39</fpage>-<lpage>42</lpage>.</mixed-citation></ref><ref id="B24"><mixed-citation xmlns:xlink="http://www.w3.org/1999/xlink" xlink:type="simple"><person-group><name name-style="western"><surname>Trjapitzin</surname><given-names>VA</given-names></name></person-group> (<year>1975</year>) <article-title>Contribution to the knowledge of parasitic Hymenoptera of the genus <italic>Metaphycus</italic> Mercet, 1917 (Hymenoptera, Chalcidoidea, Encyrtidae) of the Czechoslovakian fauna.</article-title><source>Studia Entomologica Forestalia</source><volume>2</volume>(<issue>1</issue>): <fpage>5</fpage>-<lpage>17</lpage>.</mixed-citation></ref><ref id="B25"><mixed-citation xmlns:xlink="http://www.w3.org/1999/xlink" xlink:type="simple"><person-group><name name-style="western"><surname>Trjapitzin</surname><given-names>VA</given-names></name></person-group> (<year>1989</year>) <article-title>Parasitic Hymenoptera of the fam. Encyrtidae of Palaearctics. Opredeliteli po Faune SSSR.</article-title><source>Zoologicheskii Institut Akademii Nauk SSR, Leningrad</source><volume>158</volume>: <fpage>1</fpage>-<lpage>489</lpage>.</mixed-citation></ref><ref id="B16"><mixed-citation xmlns:xlink="http://www.w3.org/1999/xlink" xlink:type="simple"><person-group><name name-style="western"><surname>Noyes</surname><given-names>JS</given-names></name></person-group> (<year>2002</year>) <article-title>Interactive catalogue of World Chalcidoidea, second edition.</article-title><comment>CDrom, Taxapad</comment>, <publisher-name>Vancouver and The Natural History Museum</publisher-name>, <publisher-loc>London</publisher-loc>.</mixed-citation></ref></ref-list></tp:taxon-treatment>
