# Supplementary material for: A taxonomic study of Chinese species of the insidiosus group of Metaphycus (Hymenoptera, Encyrtidae)
Source: Zookeys. 2014 Feb 7;(378):49–81. doi: 10.3897/zookeys.378.6156 (PMC3935428; doi:10.3897/zookeys.378.6156)
Supplement: XML Treatment for Metaphycus angustifrons [file zookeys.378.6156-treatment2.xml]

<!DOCTYPE tp:taxon-treatment
  PUBLIC "-//TaxonX//DTD Taxonomic Treatment Publishing DTD v0 20100105//EN" "tax-treatment-NSO.dtd">
<tp:taxon-treatment xmlns:tp="http://www.plazi.org/taxpub"><tp:treatment-meta><mixed-citation publication-type="journal"><person-group><name><surname>Wang</surname><given-names>Ying</given-names></name><name><surname>Li</surname><given-names>Cheng-De</given-names></name><name><surname>Zhang</surname><given-names>Yan-Zhou</given-names></name></person-group><article-title>A taxonomic study of Chinese species of the <italic>insidiosus</italic> group of <italic>Metaphycus</italic> (Hymenoptera, Encyrtidae)</article-title><source>Zookeys</source><day>7</day><month>2</month><year>2014</year><volume>2014</volume><issue>378</issue><fpage>49</fpage><lpage>81</lpage><pub-id pub-id-type="doi">10.3897/zookeys.378.6156</pub-id></mixed-citation></tp:treatment-meta><tp:nomenclature><tp:taxon-name>
                        <tp:taxon-name-part taxon-name-part-type="genus">Metaphycus</tp:taxon-name-part>
                        <tp:taxon-name-part taxon-name-part-type="species">angustifrons</tp:taxon-name-part>
                        <object-id xmlns:xlink="http://www.w3.org/1999/xlink" xlink:type="simple">http://species-id.net/wiki/Metaphycus_angustifrons</object-id>
                    </tp:taxon-name><tp:taxon-authority>Compere</tp:taxon-authority><xref ref-type="fig" rid="F2">Figs 8–14</xref><tp:nomenclature-citation-list><tp:nomenclature-citation><tp:taxon-name>Metaphycus angustifrons</tp:taxon-name><comment> Compere, 1957: 227–229. Holotype ♀ (USNM) U. S. A. Taiwan. examined part (BMNH).</comment></tp:nomenclature-citation><tp:nomenclature-citation><tp:taxon-name>Metaphycus angustifrons</tp:taxon-name><comment> Compere; <xref ref-type="bibr" rid="B21">Tachikawa 1963</xref>: 185, 186, 189, 190; <xref ref-type="bibr" rid="B24">Trjapitzin 1975</xref>: 9; <xref ref-type="bibr" rid="B25">Trjapitzin 1989</xref>: 236.</comment></tp:nomenclature-citation></tp:nomenclature-citation-list></tp:nomenclature><tp:treatment-sec sec-type="Female"><title>Female.</title><p>Body length including ovipositor about 1 mm; frontovertex orange, lower face and gena concolorous, paler yellow; antenna (<xref ref-type="fig" rid="F2">Fig. 8</xref>) with radicle pale brown; scape mostly brown with similar coloration on inner and outer surfaces, apex and base white, dorsal margin white; pedicel yellowish white in apical two-fifths, remainder dark brown; F1–F4 brown, F5 marked with brown externally, F6 white; clava dark brown, apical half paler yellow-brown, more or less yellow apically; occiput dark brown dorsally; neck of pronotum blackish, rest of pronotum pale orange, lateral spots present and faint; mesoscutum and scutellum dusky orange, more or less blackish on it, darker than frontovertex; metanotum largely dark brown; legs (<xref ref-type="fig" rid="F2">Figs 11–13</xref>) including coxae pale orange except for faint dots at base of middle tibia; wing hyaline (<xref ref-type="fig" rid="F2">Fig. 10</xref>), venation pale brown; middle of propodeum dark brown, sides orange; gaster dorsally brown.</p><fig id="F2" position="float" orientation="portrait"><label>Figures 8–14.</label><caption><p><italic><tp:taxon-name>Metaphycus angustifrons</tp:taxon-name></italic> Compere Female: <bold>8</bold> antenna <bold>9</bold> palpi <bold>10</bold> fore wing <bold>11</bold> fore leg <bold>12</bold> mid leg <bold>13</bold> hind leg <bold>14</bold> ovipositor.</p></caption><graphic xmlns:xlink="http://www.w3.org/1999/xlink" xlink:href="ZooKeys-378-049-g002.jpg" position="float" orientation="portrait" xlink:type="simple"/></fig><p>Head about 5× as wide as frontovertex; head with fine, reticulate sculpture on frontovertex; ocelli forming an acute angle; frontovertex narrowest slightly in front of posterior ocelli; antenna (<xref ref-type="fig" rid="F2">Fig. 8</xref>) with scape about 2.4× as long as broad; F1–F4 relatively small, subequal in size, F5 larger than F4, F6 largest and widest, F5 and F6 with linear sensilla; apex of clava more or less rounded, hardly with transverse truncation; mandible relatively broad with three, apical teeth; palpal formula 3-3 (<xref ref-type="fig" rid="F2">Fig. 9</xref>); fore wing with venation and setation as in <xref ref-type="fig" rid="F2">Fig. 10</xref>; gaster with ovipositor (<xref ref-type="fig" rid="F2">Fig. 14</xref>) slightly exserted, exserted part about 0.3× as long as mid tibial spur; ovipositor about 5× as long as gonostylus.</p><p>Relative measurements: HW 16, FV 3, FVL 8, POL 0.5, AOL 2, OOL 0.5, OCL 0.5, POD 1, AOD 1, SL 6, SW 3, FWL 36, FWW 15, OL 14, GL 3, MT 13.</p></tp:treatment-sec><tp:treatment-sec sec-type="Male"><title>Male.</title><p>Scape expanded, and about 2.5× as long as wide; funicle blackish or brown; clava similar to the funicle except for dilute yellowish apically (<xref ref-type="bibr" rid="B4">Compere 1957</xref>).</p></tp:treatment-sec><tp:treatment-sec sec-type="Host"><title>Host.</title><p><italic><tp:taxon-name>Coccus hesperidum</tp:taxon-name></italic> Linnaeus, <italic><tp:taxon-name>Coccus pseudomagnoliarum</tp:taxon-name></italic> (Kuwana), <italic><tp:taxon-name>Pulvinaria psidii</tp:taxon-name></italic> Maskell, <italic><tp:taxon-name>Saissetia oleae</tp:taxon-name></italic> (Olivier) (<xref ref-type="bibr" rid="B16">Noyes 2002</xref>).</p></tp:treatment-sec><tp:treatment-sec sec-type="Distribution"><title>Distribution.</title><p>China (Fujian, Hainan, Hong Kong) (<xref ref-type="fig" rid="F13">Fig. 84</xref>), Bermuda, Japan, USA (<xref ref-type="bibr" rid="B16">Noyes 2002</xref>).</p></tp:treatment-sec><tp:treatment-sec sec-type="Material examined"><title>Material examined.</title><p>China: 1 ♀, Fujian, Youxi, 12.V.1965; 1 ♀, Hainan, 11.VIII.2009, Coll. G. Zheng; USA: 1 ♀, Florida, 12.V.1992, Coll. Patrick Gr.; 2 ♀♀, Ins. C.E.S., 29.III.1954, Coll. Bartlett (BMNH).</p></tp:treatment-sec><tp:treatment-sec sec-type="Diagnosis"><title>Diagnosis.</title><p>Scape with both faces brown, only base and apex white, dorsal margin white; F5 marked with brown externally (<xref ref-type="fig" rid="F2">Fig. 8</xref>); gena pale yellow; mid tibia with faint brown spot subbasally (<xref ref-type="fig" rid="F2">Fig. 12</xref>); head about 5× as wide as frontovertex; scape about 2.4× as long as broad; ovipositor (<xref ref-type="fig" rid="F2">Fig. 14</xref>) slightly exserted, about 5× as long as gonostylus.</p><!--PageBreak--><!--PageBreak--></tp:treatment-sec><tp:treatment-sec><!--Section generated to contain objects referenced in tp:taxon-treatment.--><fig id="F13" position="float" orientation="portrait"><label>Figures 84–85.</label><caption><p>Distribution of <italic><tp:taxon-name>Metaphycus</tp:taxon-name></italic> spp. in China.</p></caption><graphic xmlns:xlink="http://www.w3.org/1999/xlink" xlink:href="ZooKeys-378-049-g013.jpg" position="float" orientation="portrait" xlink:type="simple"/></fig></tp:treatment-sec><ref-list><ref id="B21"><mixed-citation xmlns:xlink="http://www.w3.org/1999/xlink" xlink:type="simple"><person-group><name name-style="western"><surname>Tachikawa</surname><given-names>T</given-names></name></person-group> (<year>1963</year>) <article-title>Revisional studies of the Encyrtidae of Japan (Hymenoptera, Chalcidoidea).</article-title><source>Memoirs of Ehime University</source><volume>6</volume>(<issue>9</issue>): <fpage>1</fpage>-<lpage>264</lpage>.</mixed-citation></ref><ref id="B24"><mixed-citation xmlns:xlink="http://www.w3.org/1999/xlink" xlink:type="simple"><person-group><name name-style="western"><surname>Trjapitzin</surname><given-names>VA</given-names></name></person-group> (<year>1975</year>) <article-title>Contribution to the knowledge of parasitic Hymenoptera of the genus <italic>Metaphycus</italic> Mercet, 1917 (Hymenoptera, Chalcidoidea, Encyrtidae) of the Czechoslovakian fauna.</article-title><source>Studia Entomologica Forestalia</source><volume>2</volume>(<issue>1</issue>): <fpage>5</fpage>-<lpage>17</lpage>.</mixed-citation></ref><ref id="B25"><mixed-citation xmlns:xlink="http://www.w3.org/1999/xlink" xlink:type="simple"><person-group><name name-style="western"><surname>Trjapitzin</surname><given-names>VA</given-names></name></person-group> (<year>1989</year>) <article-title>Parasitic Hymenoptera of the fam. Encyrtidae of Palaearctics. Opredeliteli po Faune SSSR.</article-title><source>Zoologicheskii Institut Akademii Nauk SSR, Leningrad</source><volume>158</volume>: <fpage>1</fpage>-<lpage>489</lpage>.</mixed-citation></ref><ref id="B4"><mixed-citation xmlns:xlink="http://www.w3.org/1999/xlink" xlink:type="simple"><person-group><name name-style="western"><surname>Compere</surname><given-names>H</given-names></name></person-group> (<year>1957</year>) <article-title>Descriptions of species of <italic>Metaphycus</italic> recently introduced into California and some corrections.</article-title><source>Bollettino del Laboratorio di Entomologia Agraria ‘Filippo Silvestri’, Portici</source><volume>15</volume>: <fpage>221</fpage>-<lpage>230</lpage>.</mixed-citation></ref><ref id="B16"><mixed-citation xmlns:xlink="http://www.w3.org/1999/xlink" xlink:type="simple"><person-group><name name-style="western"><surname>Noyes</surname><given-names>JS</given-names></name></person-group> (<year>2002</year>) <article-title>Interactive catalogue of World Chalcidoidea, second edition.</article-title><comment>CDrom, Taxapad</comment>, <publisher-name>Vancouver and The Natural History Museum</publisher-name>, <publisher-loc>London</publisher-loc>.</mixed-citation></ref></ref-list></tp:taxon-treatment>
