# Supplementary material for: A taxonomic study of Chinese species of the insidiosus group of Metaphycus (Hymenoptera, Encyrtidae)
Source: Zookeys. 2014 Feb 7;(378):49–81. doi: 10.3897/zookeys.378.6156 (PMC3935428; doi:10.3897/zookeys.378.6156)
Supplement: XML Treatment for Metaphycus nitens [file zookeys.378.6156-treatment3.xml]

<!DOCTYPE tp:taxon-treatment
  PUBLIC "-//TaxonX//DTD Taxonomic Treatment Publishing DTD v0 20100105//EN" "tax-treatment-NSO.dtd">
<tp:taxon-treatment xmlns:tp="http://www.plazi.org/taxpub"><tp:treatment-meta><mixed-citation publication-type="journal"><person-group><name><surname>Wang</surname><given-names>Ying</given-names></name><name><surname>Li</surname><given-names>Cheng-De</given-names></name><name><surname>Zhang</surname><given-names>Yan-Zhou</given-names></name></person-group><article-title>A taxonomic study of Chinese species of the <italic>insidiosus</italic> group of <italic>Metaphycus</italic> (Hymenoptera, Encyrtidae)</article-title><source>Zookeys</source><day>7</day><month>2</month><year>2014</year><volume>2014</volume><issue>378</issue><fpage>49</fpage><lpage>81</lpage><pub-id pub-id-type="doi">10.3897/zookeys.378.6156</pub-id></mixed-citation></tp:treatment-meta><tp:nomenclature><tp:taxon-name>
                        <tp:taxon-name-part taxon-name-part-type="genus">Metaphycus</tp:taxon-name-part>
                        <tp:taxon-name-part taxon-name-part-type="species">nitens</tp:taxon-name-part>
                        <object-id xmlns:xlink="http://www.w3.org/1999/xlink" xlink:type="simple">http://species-id.net/wiki/Metaphycus_nitens</object-id>
                    </tp:taxon-name><tp:taxon-authority>(Kurdjumov)</tp:taxon-authority><xref ref-type="fig" rid="F3">Figs 15–21</xref><tp:nomenclature-citation-list><tp:nomenclature-citation><tp:taxon-name>Aphicus</tp:taxon-name><comment>[<italic>sic</italic>] <italic>nitens</italic> Kurdjumov, 1912: 334. Syntypes ♀♂, Ukraine, not examined.</comment></tp:nomenclature-citation><tp:nomenclature-citation><tp:taxon-name>Anaphycus nitens</tp:taxon-name><comment> (Kurdjumov); <xref ref-type="bibr" rid="B19">Sugonjaev 1960</xref>: 372.</comment></tp:nomenclature-citation><tp:nomenclature-citation><tp:taxon-name>Metaphycus nitens</tp:taxon-name><comment> (Kurdjumov); <xref ref-type="bibr" rid="B24">Trjapitzin 1975</xref>: 12; <xref ref-type="bibr" rid="B8">Guerrieri and Noyes 2000</xref>: 159.</comment></tp:nomenclature-citation></tp:nomenclature-citation-list></tp:nomenclature><tp:treatment-sec sec-type="Female"><title>Female.</title><p>Body length, including ovipositor, 0.9–1.0 mm. Head black; antenna (<xref ref-type="fig" rid="F3">Fig. 15</xref>) with radicle dark brown; scape brown, apically yellow; pedicel brown in proximal half, otherwise pale brown; F1–F3 brown, F4 very pale brown, F5–F6 brown-yellow, clava dark brown, becoming slightly paler toward apex; dorsum of thorax black; mesoscutum, axillae, scutellum with blue-green reflections, setae translucent pale brown; tegula white with apex black; mesopleuron yellow; prosternum and mesosternum black; legs (<xref ref-type="fig" rid="F3">Figs 18–20</xref>) mainly yellow, but hind femur pale brown; fore wing (<xref ref-type="fig" rid="F3">Fig. 17</xref>) hyaline, linea calva interrupted; venation brown-yellow; hind wing hyaline; propodeum black; gaster black and gonostylus pale yellow-brown.</p><fig id="F3" position="float" orientation="portrait"><label>Figures 15–21.</label><caption><p><italic><tp:taxon-name>Metaphycus nitens</tp:taxon-name></italic> (Kurdjumov) Female: <bold>15</bold> antenna <bold>16</bold> palpi <bold>17</bold> fore wing <bold>18</bold> fore leg <bold>19</bold> mid leg <bold>20</bold> hind leg <bold>21</bold> ovipositor.</p></caption><graphic xmlns:xlink="http://www.w3.org/1999/xlink" xlink:href="ZooKeys-378-049-g003.jpg" position="float" orientation="portrait" xlink:type="simple"/></fig><p>Head about 3× as wide as frontovertex, head with polygonally reticulate sculpture, mesh size slightly greater than size of one eye facet; frontovertex about one-third head width; ocelli forming an acute angle of about 45°; eye not quite reaching occipital margin, separated by much less than diameter of a facet; frontovertex subparallel; scrobes shallow and U-shaped; antenna with scape 4–5× as long as broad; funicle with F1–F4 smallest, F5 a little larger than F4, F6 largest and wider than long; linear sensilla only on F5 and F6; clava 3-segmented, its apex more or less rounded but with a short, slightly oblique truncation; mandible relatively broad with three subequal, apical teeth; palpal formula 3-3 (<xref ref-type="fig" rid="F3">Fig. 16</xref>), notaular lines indistinct but almost complete; fore wing venation and setation as in <xref ref-type="fig" rid="F3">Fig. 17</xref>; cercal plate about in the 1/2 of gaster; ovipositor (<xref ref-type="fig" rid="F3">Fig. 21</xref>) hardly exserted, about 4× as long as gonostylus.</p><p>Relative measurements: HW 17, FV 5, FVL 11, POL 3, AOL 3.5, OOL 1, OCL 2, POD 1, AOD 1, EL 11, EW 8, MS 4, SL 9, SW 2, FWL 48, FWW 18, HWL 31, HWW 7, OL 18, GL 4, MT 17.</p></tp:treatment-sec><tp:treatment-sec sec-type="Male"><title>Male.</title><p>Very similar to female except for antenna and genitalia (<xref ref-type="bibr" rid="B8">Guerrieri and Noyes 2000</xref>).</p></tp:treatment-sec><tp:treatment-sec sec-type="Host"><title>Host.</title><p><italic><tp:taxon-name>Eriococcus agropyri</tp:taxon-name></italic> (Borchsenius), <italic><tp:taxon-name>Eriococcus greeni</tp:taxon-name></italic> Newstead, <italic><tp:taxon-name>Eriococcus insignis</tp:taxon-name></italic> Newstead and <italic><tp:taxon-name>Eriococcus obscurus</tp:taxon-name></italic> Hoy (<xref ref-type="bibr" rid="B16">Noyes 2002</xref>).</p></tp:treatment-sec><tp:treatment-sec sec-type="Distribution"><title>Distribution.</title><p>China (Shanxi) (<xref ref-type="fig" rid="F13">Fig. 85</xref>); Bulgaria, Croatia, Czechia, Slovakia, Finland, Hungary, Moldova, Russia, Former Yugoslavia, Ukraine (<xref ref-type="bibr" rid="B16">Noyes 2002</xref>).</p></tp:treatment-sec><tp:treatment-sec sec-type="Material examined"><title>Material examined.</title><p>China: 2 ♀♀, Shanxi, Wutai Mt., 18.VII.2006, 2500m, Coll. Y. Z. Zhang.</p></tp:treatment-sec><tp:treatment-sec sec-type="Diagnosis"><title>Diagnosis.</title><p>Body entirely black; scape (<xref ref-type="fig" rid="F3">Fig. 15</xref>) brown with apex yellow; legs mainly yellow, but hind femur generally pale brown (<xref ref-type="fig" rid="F3">Figs 18–20</xref>); gonostylus (<xref ref-type="fig" rid="F3">Fig. 21</xref>) pale yellow-brown; antenna with scape 4–5× as long as broad; ovipositor hardly <!--PageBreak--><!--PageBreak-->exserted, about 4× as long as gonostylus. According to <xref ref-type="bibr" rid="B8">Guerrieri and Noyes (2000)</xref>, in <italic>nitens</italic> the legs are largely brown, but with the base and apex of femora, tibiae and tarsi pale brown, whereas in Chinese specimens, the legs are mainly yellow; only the hind femur pale brown (<xref ref-type="fig" rid="F3">Figs 18–20</xref>).</p></tp:treatment-sec><tp:treatment-sec><!--Section generated to contain objects referenced in tp:taxon-treatment.--><fig id="F13" position="float" orientation="portrait"><label>Figures 84–85.</label><caption><p>Distribution of <italic><tp:taxon-name>Metaphycus</tp:taxon-name></italic> spp. in China.</p></caption><graphic xmlns:xlink="http://www.w3.org/1999/xlink" xlink:href="ZooKeys-378-049-g013.jpg" position="float" orientation="portrait" xlink:type="simple"/></fig></tp:treatment-sec><ref-list><ref id="B19"><mixed-citation xmlns:xlink="http://www.w3.org/1999/xlink" xlink:type="simple"><person-group><name name-style="western"><surname>Sugonjaev</surname><given-names>ES</given-names></name></person-group> (<year>1960</year>) <article-title>On the species of the genera allied to <italic>Aphycus</italic> Mayr (Hymenoptera, Chalcidoidea) from the European part of the USSR.</article-title><source>Entomologicheskoe Obozrenie</source><volume>39</volume>(<issue>2</issue>): <fpage>364</fpage>-<lpage>383</lpage>.</mixed-citation></ref><ref id="B24"><mixed-citation xmlns:xlink="http://www.w3.org/1999/xlink" xlink:type="simple"><person-group><name name-style="western"><surname>Trjapitzin</surname><given-names>VA</given-names></name></person-group> (<year>1975</year>) <article-title>Contribution to the knowledge of parasitic Hymenoptera of the genus <italic>Metaphycus</italic> Mercet, 1917 (Hymenoptera, Chalcidoidea, Encyrtidae) of the Czechoslovakian fauna.</article-title><source>Studia Entomologica Forestalia</source><volume>2</volume>(<issue>1</issue>): <fpage>5</fpage>-<lpage>17</lpage>.</mixed-citation></ref><ref id="B8"><mixed-citation xmlns:xlink="http://www.w3.org/1999/xlink" xlink:type="simple"><person-group><name name-style="western"><surname>Guerrieri</surname><given-names>E</given-names></name><name name-style="western"><surname>Noyes</surname><given-names>JS</given-names></name></person-group> (<year>2000</year>) <article-title>Revision of European species of genus <italic>Metaphycus</italic> Mercet (Hymenoptera: Chalcidoidea: Encyrtidae), parasitoids of scale insects.</article-title><source>Systematic Entomology</source><volume>25</volume>: <fpage>147</fpage>-<lpage>222</lpage>. doi: <ext-link ext-link-type="uri" xlink:href="http://dx.doi.org/10.1046/j.1365-3113.2000.00099.x" xlink:type="simple">10.1046/j.1365-3113.2000.00099.x</ext-link></mixed-citation></ref><ref id="B16"><mixed-citation xmlns:xlink="http://www.w3.org/1999/xlink" xlink:type="simple"><person-group><name name-style="western"><surname>Noyes</surname><given-names>JS</given-names></name></person-group> (<year>2002</year>) <article-title>Interactive catalogue of World Chalcidoidea, second edition.</article-title><comment>CDrom, Taxapad</comment>, <publisher-name>Vancouver and The Natural History Museum</publisher-name>, <publisher-loc>London</publisher-loc>.</mixed-citation></ref></ref-list></tp:taxon-treatment>
