# Supplementary material for: A taxonomic study of Chinese species of the insidiosus group of Metaphycus (Hymenoptera, Encyrtidae)
Source: Zookeys. 2014 Feb 7;(378):49–81. doi: 10.3897/zookeys.378.6156 (PMC3935428; doi:10.3897/zookeys.378.6156)
Supplement: XML Treatment for Metaphycus gerardi [file zookeys.378.6156-treatment4.xml]

<!DOCTYPE tp:taxon-treatment
  PUBLIC "-//TaxonX//DTD Taxonomic Treatment Publishing DTD v0 20100105//EN" "tax-treatment-NSO.dtd">
<tp:taxon-treatment xmlns:tp="http://www.plazi.org/taxpub"><tp:treatment-meta><mixed-citation publication-type="journal"><person-group><name><surname>Wang</surname><given-names>Ying</given-names></name><name><surname>Li</surname><given-names>Cheng-De</given-names></name><name><surname>Zhang</surname><given-names>Yan-Zhou</given-names></name></person-group><article-title>A taxonomic study of Chinese species of the <italic>insidiosus</italic> group of <italic>Metaphycus</italic> (Hymenoptera, Encyrtidae)</article-title><source>Zookeys</source><day>7</day><month>2</month><year>2014</year><volume>2014</volume><issue>378</issue><fpage>49</fpage><lpage>81</lpage><pub-id pub-id-type="doi">10.3897/zookeys.378.6156</pub-id></mixed-citation></tp:treatment-meta><tp:nomenclature><tp:taxon-name>
                        <tp:taxon-name-part taxon-name-part-type="genus">Metaphycus</tp:taxon-name-part>
                        <tp:taxon-name-part taxon-name-part-type="species">gerardi</tp:taxon-name-part>
                        <object-id xmlns:xlink="http://www.w3.org/1999/xlink" xlink:type="simple">http://species-id.net/wiki/Metaphycus_gerardi</object-id>
                    </tp:taxon-name><tp:taxon-authority>Sugonjaev</tp:taxon-authority><xref ref-type="fig" rid="F4">Figs 22–28</xref><tp:nomenclature-citation-list><tp:nomenclature-citation><tp:taxon-name>Metaphycus gerardi</tp:taxon-name><comment> Sugonjaev, 1996: 421–422. Holotype ♀ (ZISP), Vietnam.</comment></tp:nomenclature-citation></tp:nomenclature-citation-list></tp:nomenclature><tp:treatment-sec sec-type="Female"><title>Female.</title><p>Body length including ovipositor about 1.4 mm. Frontovertex orange; immaculate yellow from occiput to base of mandible; mouth margin below torulus medially yellow; rest of head, except occiput, yellow; antenna (<xref ref-type="fig" rid="F4">Fig. 22</xref>) with radicle yellow; scape not expanded and inner side yellow, outer face yellow but with broad black strip along the dorsal margin; pedicel dark brown in proximal half, otherwise white; F1–F4 dark brown, F5 brown in proximal half, otherwise yellow, brown area extending slightly towards apex, F6 yellow; clava dark brown, apex brown; occiput with brown area above foramen, otherwise yellow; neck of pronotum black, posterior margin brown, otherwise yellow-white, lateral spots relatively large and distinct; dorsum of thorax orange; sides and posterior margin of mesoscutum and axillae inconspicuously pale brown; setae translucent yellow, silvery in most lights; tegula mainly pale brown; metanotum orange; mesopleuron yellow; prosternum, mesosternum yellow-white; legs (<xref ref-type="fig" rid="F4">Figs 25–27</xref>) mainly very pale yellow, only tarsi slightly brown-yellow; fore wing (<xref ref-type="fig" rid="F4">Fig. 24</xref>) hyaline, linea calva almost uninterrupted; venation yellow-brown; hind wing hyaline; propodeum medially orange, laterally black; gaster dorsally orange, side and venter yellow; gonostylus dark brown.</p><fig id="F4" position="float" orientation="portrait"><label>Figures 22–28.</label><caption><p><italic><tp:taxon-name>Metaphycus gerardi</tp:taxon-name></italic> Sugonjaev Female: <bold>22</bold> antenna <bold>23</bold> thorax <bold>24</bold> fore wing <bold>25</bold> fore leg <bold>26</bold> mid leg <bold>27</bold> hind leg <bold>28</bold> ovipositor.</p></caption><graphic xmlns:xlink="http://www.w3.org/1999/xlink" xlink:href="ZooKeys-378-049-g004.jpg" position="float" orientation="portrait" xlink:type="simple"/></fig><p>Head about 4× as wide as frontovertex, head with polygonally reticulate sculpture on frontovertex of mesh size about two-thirds size of eye facet; irregular sculpture on frontovertex of rather silky appearance; ocelli forming an acute angle of about 45°; eye reaching occipital margin; frontovertex subparallel and from anterior ocellus slightly wider anteriorly; scrobes deep and U-shaped; antenna with scape 4.0–4.8× as long as broad; funicle with F1 smallest, F2 a little larger than F1, F6 the largest, F2–F6 becoming larger towards apex, F6 slightly wider than long; linear sensilla on F2–F6; clava 3-segmented, its apex rounded; mandible relatively broad with three subequal, apical teeth; palpal formula 3-3, notaular lines reaching about 0.6× across mesoscutum (<xref ref-type="fig" rid="F4">Fig. 23</xref>); fore wing venation and setation as in <xref ref-type="fig" rid="F4">Fig. 24</xref>; cercal plate about in the 0.4× of gaster; ovipositor (<xref ref-type="fig" rid="F4">Fig. 28</xref>) strongly exserted, about 3× as long as gonostylus.</p><p>Relative measurements: HW 21, FV 5, FVL 10, POL 3, AOL 4, OOL 0.5, OCL 2, POD 2, AOD 2, EL 13, EW 9, MS 6, SL 8, SW 2, FWL 50, FWW 17, HWL 26, HWW 5, OL 40, GL 13, MT 19.</p></tp:treatment-sec><tp:treatment-sec sec-type="Male"><title>Male.</title><p>Length about 1 mm. Dark brown in ocellar area, dark brown between occipital margin and posterior ocelli; scape mainly yellow-white, only dorsal margin of <!--PageBreak--><!--PageBreak-->scape with brown; F1 smallest, funicle becoming gradually larger distad with F6 largest; clava solid; dorsum of thorax with black.</p></tp:treatment-sec><tp:treatment-sec sec-type="Host"><title>Host.</title><p><italic><tp:taxon-name>Ceroplastes ceriferus</tp:taxon-name></italic> (Fabricius) (<xref ref-type="bibr" rid="B16">Noyes 2002</xref>), <italic><tp:taxon-name>Ceroplastes rubens</tp:taxon-name></italic> Maskell on <italic><tp:taxon-name>Ilex purpurea</tp:taxon-name></italic> Hassk. (new host record), <italic><tp:taxon-name>Ceroplastes rusci</tp:taxon-name></italic> (Linnaeus) on <italic><tp:taxon-name>Ficus microcarpa</tp:taxon-name></italic> Linnaeus (new host record).</p></tp:treatment-sec><tp:treatment-sec sec-type="Distribution"><title>Distribution.</title><p>China (Sichuan, Yunnan) (<xref ref-type="fig" rid="F13">Fig. 85</xref>); Vietnam (Thanh Hoa, Hanoi) (<xref ref-type="bibr" rid="B20">Sugonjaev 1996</xref>).</p></tp:treatment-sec><tp:treatment-sec sec-type="Material examined"><title>Material examined.</title><p>China: 2 ♀♀, Sichuan, Panzhihua, 28.IV.2012, Coll. Y. Wang &amp; H.B. Li; 1 ♀, Sichuan, Panzhihua, 2.V.2012, Coll. Y. Wang &amp; H.B. Li; 1 ♀, Yunnan, Kunming, 10.V.2010, Coll. H.L. Shi; 5 ♀♀, 1♂, Yunnan, Kunming, 13.V.2010; 4 ♀♀, 1 ♂, Yunnan, Mengzi (Min’an street), 18.IV.2013. 4 ♀♀, Yunnan, Kunming, 13.V.2013, Coll. J. Deng &amp; X.B. Wang; 1 ♀, Hainan, Diaoluo Mt., <named-content xmlns:xlink="http://www.w3.org/1999/xlink" content-type="dwc:verbatimCoordinates" xlink:type="simple"><named-content content-type="dwc:verbatimCoordinates" xlink:type="simple">18°09'N, 109°53'E</named-content></named-content>, 930m, 4.V.2007, Coll. Y.Z. Zhang.</p></tp:treatment-sec><tp:treatment-sec sec-type="Diagnosis"><title>Diagnosis.</title><p>Scape with outer face yellow but with black strip along dorsal margin; scape 4.0–4.8× as long as broad; funicle with F1 smallest, F2–F6 becoming larger towards apex, F2–F6 with linear sensilla (<xref ref-type="fig" rid="F4">Fig. 22</xref>); fore wing hyaline, with linea calva uninterrupted (<xref ref-type="fig" rid="F4">Fig. 24</xref>); ovipositor strongly exserted, and about 2× as long as mid tibia (<xref ref-type="fig" rid="F4">Fig. 28</xref>). <italic><tp:taxon-name>Metaphycus gerardi</tp:taxon-name></italic> is very close to <italic><tp:taxon-name>Metaphycus eruptor</tp:taxon-name></italic> (Howard, 1881) in appearance. They share similar antennal structure, fore wing shape and ovipositor dimensions. Further studies may show they are synonyms.</p></tp:treatment-sec><tp:treatment-sec><!--Section generated to contain objects referenced in tp:taxon-treatment.--><fig id="F13" position="float" orientation="portrait"><label>Figures 84–85.</label><caption><p>Distribution of <italic><tp:taxon-name>Metaphycus</tp:taxon-name></italic> spp. in China.</p></caption><graphic xmlns:xlink="http://www.w3.org/1999/xlink" xlink:href="ZooKeys-378-049-g013.jpg" position="float" orientation="portrait" xlink:type="simple"/></fig></tp:treatment-sec><ref-list><ref id="B16"><mixed-citation xmlns:xlink="http://www.w3.org/1999/xlink" xlink:type="simple"><person-group><name name-style="western"><surname>Noyes</surname><given-names>JS</given-names></name></person-group> (<year>2002</year>) <article-title>Interactive catalogue of World Chalcidoidea, second edition.</article-title><comment>CDrom, Taxapad</comment>, <publisher-name>Vancouver and The Natural History Museum</publisher-name>, <publisher-loc>London</publisher-loc>.</mixed-citation></ref><ref id="B20"><mixed-citation xmlns:xlink="http://www.w3.org/1999/xlink" xlink:type="simple"><person-group><name name-style="western"><surname>Sugonjaev</surname><given-names>ES</given-names></name></person-group> (<year>1996</year>) <article-title>Chalcid wasps (Hymenoptera, Chalcidoidea) parasites of soft scales (Coccinea, Coccidae) in Vietnam. IV. New species of the genus <italic>Microterys</italic> Thomson and <italic>Metaphycus</italic> Mercet (Encyrtidae), partly inhabiting ants’ nests, with morphological notes.</article-title><source>Entomologicheskoe Obozrenie</source><volume>75</volume>(<issue>2</issue>): <fpage>417</fpage>-<lpage>425</lpage>.</mixed-citation></ref></ref-list></tp:taxon-treatment>
