# Supplementary material for: A taxonomic study of Chinese species of the insidiosus group of Metaphycus (Hymenoptera, Encyrtidae)
Source: Zookeys. 2014 Feb 7;(378):49–81. doi: 10.3897/zookeys.378.6156 (PMC3935428; doi:10.3897/zookeys.378.6156)
Supplement: XML Treatment for Metaphycus garmon [file zookeys.378.6156-treatment5.xml]

<!DOCTYPE tp:taxon-treatment
  PUBLIC "-//TaxonX//DTD Taxonomic Treatment Publishing DTD v0 20100105//EN" "tax-treatment-NSO.dtd">
<tp:taxon-treatment xmlns:tp="http://www.plazi.org/taxpub"><tp:treatment-meta><mixed-citation publication-type="journal"><person-group><name><surname>Wang</surname><given-names>Ying</given-names></name><name><surname>Li</surname><given-names>Cheng-De</given-names></name><name><surname>Zhang</surname><given-names>Yan-Zhou</given-names></name></person-group><article-title>A taxonomic study of Chinese species of the <italic>insidiosus</italic> group of <italic>Metaphycus</italic> (Hymenoptera, Encyrtidae)</article-title><source>Zookeys</source><day>7</day><month>2</month><year>2014</year><volume>2014</volume><issue>378</issue><fpage>49</fpage><lpage>81</lpage><pub-id pub-id-type="doi">10.3897/zookeys.378.6156</pub-id></mixed-citation></tp:treatment-meta><tp:nomenclature><tp:taxon-name>
                        <tp:taxon-name-part taxon-name-part-type="genus">Metaphycus</tp:taxon-name-part>
                        <tp:taxon-name-part taxon-name-part-type="species">garmon</tp:taxon-name-part>
                        <object-id xmlns:xlink="http://www.w3.org/1999/xlink" xlink:type="simple">http://species-id.net/wiki/Metaphycus_garmon</object-id>
                    </tp:taxon-name><tp:taxon-authority>Guerrieri &amp; Noyes</tp:taxon-authority><xref ref-type="fig" rid="F5">Figs 29–35</xref><tp:nomenclature-citation-list><tp:nomenclature-citation><tp:taxon-name>Metaphycus garmon</tp:taxon-name><comment><xref ref-type="bibr" rid="B8">Guerrieri and Noyes 2000</xref>: 181. Holotype ♀ (BMNH), Italy.</comment></tp:nomenclature-citation></tp:nomenclature-citation-list></tp:nomenclature><tp:treatment-sec sec-type="Female"><title>Female.</title><p>Body length, including ovipositor, 0.8–1.2 mm. Head orange yellow; antenna (<xref ref-type="fig" rid="F5">Fig. 29</xref>) with radicle brown except pale base; scape brown yellow with an elongate black strip on dorsal margin on outer surface except base; pedicel pale yellow in apical half, dark brown in basal half; F1–F3 black, F4 pale brown and becoming progressively paler to apex, F5–F6 white, clava black; neck of pronotum dark brown, posterior margin white, lateral spots relatively small but distinct; mesoscutum and scutellum orange, sometimes anterior margin of mesoscutum brown; sides and posterior margin of mesoscutum and axillae conspicuously bordered brown; setae translucent, silvery in most lights; tegula white with apex brown; metanotum orange; mesopleuron yellow; prosternum and mesosternum pale yellow; legs (<xref ref-type="fig" rid="F5">Figs 32–34</xref>) mainly pale yellow except pretarsus brownish; fore wing infuscate in basal 3/5, with a darker area beneath marginal vein; venation yellow-brown; hind wing hyaline; propodeum medially orange; gaster orange, gonostylus orange.</p><fig id="F5" position="float" orientation="portrait"><label>Figures 29–35.</label><caption><p><italic><tp:taxon-name>Metaphycus garmon</tp:taxon-name></italic> Guerrieri &amp; Noyes Female: <bold>29</bold> antenna <bold>30</bold> palpi <bold>31</bold> fore wing <bold>32</bold> fore leg <bold>33</bold> mid leg <bold>34</bold> hind leg <bold>35</bold> ovipositor.</p></caption><graphic xmlns:xlink="http://www.w3.org/1999/xlink" xlink:href="ZooKeys-378-049-g005.jpg" position="float" orientation="portrait" xlink:type="simple"/></fig><p>Head about 4× as wide as frontovertex, head with polygonally reticulate sculpture, mesh size slightly less than size of one eye facet; frontovertex about one-fourth <!--PageBreak--><!--PageBreak-->head width; ocelli forming an acute angle about 40°; eye not quite reaching occipital margin, separated by much less than diameter of a facet; frontovertex subparallel and from anterior ocellus slightly wider anteriorly; scrobes shallow and U-shaped; antenna with scape 4–5× as long as broad; funicle with F1–F3 smallest, subequal and subquadrate, F4–F6 becoming larger towards apex; linear sensilla only on F5 and F6; clava 3-segmented, its apex rounded; mandible relatively broad with three subequal, apical teeth; palpal formula 3-3 (<xref ref-type="fig" rid="F5">Fig. 30</xref>), notaular lines reaching about 0.7× across mesoscutum; fore wing venation and setation as in <xref ref-type="fig" rid="F5">Fig. 31</xref>; cercal plate about in the 0.6× of gaster; ovipositor (<xref ref-type="fig" rid="F5">Fig. 35</xref>) slightly exserted, 4–5× as long as gonostylus.</p><p>Relative measurements: HW 19, FV 5, FVL 8, POL 3, AOL 4, OOL 0.5, OCL 2, POD 1, AOD 1, EL 11, EW 9, MS 4, SL 10, SW 2, FWL 36, FWW 17, HWL 31, HWW 7, OL 16, GL 4, MT 18.</p></tp:treatment-sec><tp:treatment-sec sec-type="Male"><title>Male.</title><p>Generally very similar to female except for body length, coloration of antenna, genitalia and solid clava. Antenna flagellum generally pale brown; aedeagus with two digital spines.</p></tp:treatment-sec><tp:treatment-sec sec-type="Host"><title>Host.</title><p>Unknown.</p></tp:treatment-sec><tp:treatment-sec sec-type="Distribution"><title>Distribution.</title><p>China (Beijng, Jiangsu, Shanxi) (<xref ref-type="fig" rid="F13">Fig. 85</xref>); France, Greece, Italy, Spain, Turkey (<xref ref-type="bibr" rid="B8">Guerrieri and Noyes 2000</xref>).</p></tp:treatment-sec><tp:treatment-sec sec-type="Material examined"><title>Material examined.</title><p>China: 1 ♀, Beijing, Haidian, 20.VI.2010, Coll. D. K. Zhou; 1 ♀, Beijing, Changping, 20.IX.2008, Coll. F Yuan; 1 ♀, Jiangsu, Nanjing, 18.VI.2012; 1 ♂, Jiangsu, Nanjing, VI. 2011; 2 ♀♀, Shanxi, Wutai Mt., 16.VII.2006, Coll. Y. Z. Zhang</p></tp:treatment-sec><tp:treatment-sec sec-type="Diagnosis"><title>Diagnosis.</title><p>Scape brown yellow, the outer surface with an elongate black strip along dorsal margin (<xref ref-type="fig" rid="F5">Fig. 29</xref>); fore wing infuscate in basal 3/5, with a darker area beneath marginal vein; scape 4–5× as long as broad; ovipositor slightly exserted, 4–5× as long as gonostylus (<xref ref-type="fig" rid="F5">Fig. 35</xref>). This species is similar to <italic><tp:taxon-name>Metaphycus petitus</tp:taxon-name></italic> in general coloration, antennal structure and ovipositor length. <italic><tp:taxon-name>Metaphycus garmon</tp:taxon-name></italic> can be separated from <italic><tp:taxon-name>Metaphycus petitus</tp:taxon-name></italic> by the coloration of the fore wing and black strip along dorsal margin (<xref ref-type="bibr" rid="B8">Guerrieri and Noyes 2000</xref>).</p></tp:treatment-sec><tp:treatment-sec><!--Section generated to contain objects referenced in tp:taxon-treatment.--><fig id="F13" position="float" orientation="portrait"><label>Figures 84–85.</label><caption><p>Distribution of <italic><tp:taxon-name>Metaphycus</tp:taxon-name></italic> spp. in China.</p></caption><graphic xmlns:xlink="http://www.w3.org/1999/xlink" xlink:href="ZooKeys-378-049-g013.jpg" position="float" orientation="portrait" xlink:type="simple"/></fig></tp:treatment-sec><ref-list><ref id="B8"><mixed-citation xmlns:xlink="http://www.w3.org/1999/xlink" xlink:type="simple"><person-group><name name-style="western"><surname>Guerrieri</surname><given-names>E</given-names></name><name name-style="western"><surname>Noyes</surname><given-names>JS</given-names></name></person-group> (<year>2000</year>) <article-title>Revision of European species of genus <italic>Metaphycus</italic> Mercet (Hymenoptera: Chalcidoidea: Encyrtidae), parasitoids of scale insects.</article-title><source>Systematic Entomology</source><volume>25</volume>: <fpage>147</fpage>-<lpage>222</lpage>. doi: <ext-link ext-link-type="uri" xlink:href="http://dx.doi.org/10.1046/j.1365-3113.2000.00099.x" xlink:type="simple">10.1046/j.1365-3113.2000.00099.x</ext-link></mixed-citation></ref></ref-list></tp:taxon-treatment>
