# Supplementary material for: A taxonomic study of Chinese species of the insidiosus group of Metaphycus (Hymenoptera, Encyrtidae)
Source: Zookeys. 2014 Feb 7;(378):49–81. doi: 10.3897/zookeys.378.6156 (PMC3935428; doi:10.3897/zookeys.378.6156)
Supplement: XML Treatment for Metaphycus transversus [file zookeys.378.6156-treatment6.xml]

<!DOCTYPE tp:taxon-treatment
  PUBLIC "-//TaxonX//DTD Taxonomic Treatment Publishing DTD v0 20100105//EN" "tax-treatment-NSO.dtd">
<tp:taxon-treatment xmlns:tp="http://www.plazi.org/taxpub"><tp:treatment-meta><mixed-citation publication-type="journal"><person-group><name><surname>Wang</surname><given-names>Ying</given-names></name><name><surname>Li</surname><given-names>Cheng-De</given-names></name><name><surname>Zhang</surname><given-names>Yan-Zhou</given-names></name></person-group><article-title>A taxonomic study of Chinese species of the <italic>insidiosus</italic> group of <italic>Metaphycus</italic> (Hymenoptera, Encyrtidae)</article-title><source>Zookeys</source><day>7</day><month>2</month><year>2014</year><volume>2014</volume><issue>378</issue><fpage>49</fpage><lpage>81</lpage><pub-id pub-id-type="doi">10.3897/zookeys.378.6156</pub-id></mixed-citation></tp:treatment-meta><tp:nomenclature><tp:taxon-name>
                        <tp:taxon-name-part taxon-name-part-type="genus">Metaphycus</tp:taxon-name-part>
                        <tp:taxon-name-part taxon-name-part-type="species">transversus</tp:taxon-name-part>
                        <object-id xmlns:xlink="http://www.w3.org/1999/xlink" content-type="zoobank" xlink:type="simple">http://zoobank.org/B5355014-6542-4EE6-B1B2-D555F79F1FE2</object-id>
                        <object-id xmlns:xlink="http://www.w3.org/1999/xlink" xlink:type="simple">http://species-id.net/wiki/Metaphycus_transversus</object-id>
                    </tp:taxon-name><tp:taxon-status xmlns:xlink="http://www.w3.org/1999/xlink" xlink:type="simple">sp. n.</tp:taxon-status><xref ref-type="fig" rid="F6">Figs 36–42</xref></tp:nomenclature><tp:treatment-sec sec-type="Holotype"><title>Holotype.</title><p>China: ♀, Yunnan, Xishuangbanna, 2009.XI.16, Coll. Y. Z. Zhang (IZCAS).</p></tp:treatment-sec><tp:treatment-sec sec-type="Paratypes"><title>Paratypes.</title><p>3 ♀♀, the same as holotype (IZCAS).</p></tp:treatment-sec><tp:treatment-sec sec-type="Female"><title>Female.</title><p>Body length, including ovipositor, 1.2–1.3 mm. Frontovertex pale yellow; gena with fairly broad, oblique brown area near mouth margin; mouth margin medially pale yellow below torulus; rest of head, except occiput, white; antenna (<xref ref-type="fig" rid="F6">Fig. <!--PageBreak-->36</xref>) with radicle brown; scape with both faces black, dorsal margin black, white at extreme apex; pedicel dark brown in proximal half, white distally, dark brown area extending slightly towards apex externally and internally; F1–F4 brown, F5–F6 pale brown and becoming slightly paler towards apex; clava pale brown, extreme base brown like F6, becoming slightly paler towards apex; occiput with a black area above foramen, otherwise white; neck of pronotum black, posterior margin very pale brown, lateral spots relatively small and distinct; dorsum of thorax mainly orange; sides and posterior margin of mesoscutum and axillae conspicuously bordered brown; setae translucent brown, silvery in most lights; tegula pale yellow; metanotum brown; mesopleuron yellow-white; prosternum white; mesosternum white, sometimes pale brown; legs (<xref ref-type="fig" rid="F6">Figs 39–41</xref>) mainly pale yellow; tibiae proximally dark brown; mid tibia and hind tibia with a pair of dark brown rings at about 0.2× and 0.5×; fore wing (<xref ref-type="fig" rid="F6">Fig. 38</xref>) hyaline, with linea calva interrupted by two setae; venation yellow-brown; hind wing hyaline; propodeum medially dark brown, sides pale yellow; gaster dorsally brown, side and venter white; gonostylus orange.</p><fig id="F6" position="float" orientation="portrait"><label>Figures 36–42.</label><caption><p><italic><tp:taxon-name>Metaphycus transversus</tp:taxon-name></italic> sp. n. Female: <bold>36</bold> antenna <bold>37</bold> palpi <bold>38</bold> fore wing <bold>39</bold> fore leg <bold>40</bold> mid leg <bold>41</bold> hind leg <bold>42</bold> ovipositor.</p></caption><graphic xmlns:xlink="http://www.w3.org/1999/xlink" xlink:href="ZooKeys-378-049-g006.jpg" position="float" orientation="portrait" xlink:type="simple"/></fig><p>Head about 4× as wide as frontovertex, head with polygonally reticulate sculpture and mesh size slightly less than size of one eye facet; frontovertex about one-fourth head width; ocelli forming an acute angle about 60°; eye not quite reaching occipital margin, separated by much less than diameter of a facet; frontovertex subparallel and from anterior ocellus slightly wider anteriorly; scrobes shallow; antenna (<xref ref-type="fig" rid="F6">Fig. 36</xref>) with scape about 2.5× as long as broad; funicle with all funicular segments transverse, F1–F4 small, F5 and F6 a little larger, linear sensilla only on F5 and F6; clava 3-segmented, its apex rounded but with a short slightly oblique truncation; mandible relatively broad with three subequal, apical teeth; palpal formula 3-3 (<xref ref-type="fig" rid="F6">Fig. 37</xref>), notaular lines reaching about 0.8× across mesoscutum; fore wing venation and setation as in <xref ref-type="fig" rid="F6">Fig. 38</xref>; cercal plate about in the 1/2 of gaster; ovipositor (<xref ref-type="fig" rid="F6">Fig. 42</xref>) hardly exserted, about 5.8× as long as gonostylus.</p><p>Relative measurements: HW 19, FV 5, FVL 8, POL 2.5, AOL 2.5, OOL 1.5, OCL 1, POD 1.5, AOD 1.5, EL 11, EW 8, MS 5, SL 7, SW 2.5, FWL 43, FWW 18, HWL 31, HWW 7, OL 15, GL 3, MT 14.</p></tp:treatment-sec><tp:treatment-sec sec-type="Male"><title>Male.</title><p>Unknown.</p></tp:treatment-sec><tp:treatment-sec sec-type="Host"><title>Host.</title><p>Unknown.</p></tp:treatment-sec><tp:treatment-sec sec-type="Distribution"><title>Distribution.</title><p>China (Yunnan) (<xref ref-type="fig" rid="F13">Fig. 84</xref>).</p></tp:treatment-sec><tp:treatment-sec sec-type="Etymology"><title>Etymology.</title><p>The new species name is derived from the fact that each funicle segment is strongly transverse.</p></tp:treatment-sec><tp:treatment-sec sec-type="Diagnosis"><title>Diagnosis.</title><p>Scape black, but apex yellowish white; gena with a fairly broad, oblique brown area near mouth margin; funicle with F1–F6 transverse (<xref ref-type="fig" rid="F6">Fig. 36</xref>); ovipositor (<xref ref-type="fig" rid="F6">Fig. 42</xref>) hardly exserted, about 5.8× as long as gonostylus. Using the key of <xref ref-type="bibr" rid="B8">Guerrieri and Noyes (2000)</xref>, <italic><tp:taxon-name>Metaphycus transversus</tp:taxon-name></italic> runs couplet 27 and is close to <italic><tp:taxon-name>Metaphycus lounsburyi</tp:taxon-name></italic>. Females of <italic><tp:taxon-name>Metaphycus transversus</tp:taxon-name></italic> can be separated from <italic>lounsburyi</italic> as follows: scape (<xref ref-type="fig" rid="F6">Fig. 36</xref>) about 2.5× as long as broad (in <italic>lounsburyi</italic>, scape about 3× as long as broad); dorsal margin of scape black (in <italic>lounsburyi</italic>, dorsal margin white).</p><!--PageBreak--><!--PageBreak--></tp:treatment-sec><tp:treatment-sec><!--Section generated to contain objects referenced in tp:taxon-treatment.--><fig id="F13" position="float" orientation="portrait"><label>Figures 84–85.</label><caption><p>Distribution of <italic><tp:taxon-name>Metaphycus</tp:taxon-name></italic> spp. in China.</p></caption><graphic xmlns:xlink="http://www.w3.org/1999/xlink" xlink:href="ZooKeys-378-049-g013.jpg" position="float" orientation="portrait" xlink:type="simple"/></fig></tp:treatment-sec><ref-list><ref id="B8"><mixed-citation xmlns:xlink="http://www.w3.org/1999/xlink" xlink:type="simple"><person-group><name name-style="western"><surname>Guerrieri</surname><given-names>E</given-names></name><name name-style="western"><surname>Noyes</surname><given-names>JS</given-names></name></person-group> (<year>2000</year>) <article-title>Revision of European species of genus <italic>Metaphycus</italic> Mercet (Hymenoptera: Chalcidoidea: Encyrtidae), parasitoids of scale insects.</article-title><source>Systematic Entomology</source><volume>25</volume>: <fpage>147</fpage>-<lpage>222</lpage>. doi: <ext-link ext-link-type="uri" xlink:href="http://dx.doi.org/10.1046/j.1365-3113.2000.00099.x" xlink:type="simple">10.1046/j.1365-3113.2000.00099.x</ext-link></mixed-citation></ref></ref-list></tp:taxon-treatment>
