# Supplementary material for: A taxonomic study of Chinese species of the insidiosus group of Metaphycus (Hymenoptera, Encyrtidae)
Source: Zookeys. 2014 Feb 7;(378):49–81. doi: 10.3897/zookeys.378.6156 (PMC3935428; doi:10.3897/zookeys.378.6156)
Supplement: XML Treatment for Metaphycus eriococci [file zookeys.378.6156-treatment7.xml]

<!DOCTYPE tp:taxon-treatment
  PUBLIC "-//TaxonX//DTD Taxonomic Treatment Publishing DTD v0 20100105//EN" "tax-treatment-NSO.dtd">
<tp:taxon-treatment xmlns:tp="http://www.plazi.org/taxpub"><tp:treatment-meta><mixed-citation publication-type="journal"><person-group><name><surname>Wang</surname><given-names>Ying</given-names></name><name><surname>Li</surname><given-names>Cheng-De</given-names></name><name><surname>Zhang</surname><given-names>Yan-Zhou</given-names></name></person-group><article-title>A taxonomic study of Chinese species of the <italic>insidiosus</italic> group of <italic>Metaphycus</italic> (Hymenoptera, Encyrtidae)</article-title><source>Zookeys</source><day>7</day><month>2</month><year>2014</year><volume>2014</volume><issue>378</issue><fpage>49</fpage><lpage>81</lpage><pub-id pub-id-type="doi">10.3897/zookeys.378.6156</pub-id></mixed-citation></tp:treatment-meta><tp:nomenclature><tp:taxon-name>
                        <tp:taxon-name-part taxon-name-part-type="genus">Metaphycus</tp:taxon-name-part>
                        <tp:taxon-name-part taxon-name-part-type="species">eriococci</tp:taxon-name-part>
                        <object-id xmlns:xlink="http://www.w3.org/1999/xlink" xlink:type="simple">http://species-id.net/wiki/Metaphycus_eriococci</object-id>
                    </tp:taxon-name><tp:taxon-authority>(Timberlake)</tp:taxon-authority><xref ref-type="fig" rid="F7">Figs 43–49</xref><tp:nomenclature-citation-list><tp:nomenclature-citation><tp:taxon-name>Aphycus eriococci</tp:taxon-name><comment> Timberlake, 1916: 631. Holotype ♀, USNM.</comment></tp:nomenclature-citation><tp:nomenclature-citation><tp:taxon-name>Metaphycus eriococci</tp:taxon-name><comment>; <xref ref-type="bibr" rid="B22">Tachikawa 1968</xref>: 111.</comment></tp:nomenclature-citation></tp:nomenclature-citation-list></tp:nomenclature><tp:treatment-sec sec-type="Female"><title>Female.</title><p>Body length, including ovipositor, 0.7–0.9 mm. Frontovertex pale orange; gena yellow to brownish yellow, gena with brown stripe extending to upper mouth margin; mouth margin medially yellow below torulus; rest of head, except occiput, yellow; antenna (<xref ref-type="fig" rid="F7">Fig. 43</xref>) with radicle dark brown; scape with both faces dark brown, only apex yellowish; pedicel dark brown in proximal half, otherwise yellowish; F1–F4 dark brown, F5–F6 brownish yellow, clava dark brown, becoming slightly paler towards apex and apex very pale brown; occiput with a brown area above foramen, otherwise white; neck of pronotum dark brown to black, posterior margin white, lateral spots relatively large and distinct; dorsum of thorax orange to pale brown; sides and posterior margin of mesoscutum and axillae conspicuously bordered dark brown; setae translucent, silvery in most lights; tegula white with apex pale brown; metanotum orange to brown; mesopleuron yellow-white; prosternum and mesosternum pale yellow; legs (<xref ref-type="fig" rid="F7">Figs 46–48</xref>) mainly pale yellow, mid tibia and hind tibia with faintly brown mark; fore wing hyaline, linea calva interrupted; venation yellow-brown; hind wing hyaline; propodeum medially orange-brown, laterally yellow; dorsum of gaster pale brown and ventral yellow-white; gonostylus orange.</p><fig id="F7" position="float" orientation="portrait"><label>Figures 43–49.</label><caption><p><italic><tp:taxon-name>Metaphycus eriococci</tp:taxon-name></italic> (Timberlake) Female: <bold>43</bold> antenna <bold>44</bold> palpi <bold>45</bold> fore wing <bold>46</bold> fore leg <bold>47</bold> mid leg <bold>48</bold> hind leg <bold>49</bold> ovipositor.</p></caption><graphic xmlns:xlink="http://www.w3.org/1999/xlink" xlink:href="ZooKeys-378-049-g007.jpg" position="float" orientation="portrait" xlink:type="simple"/></fig><p>Head about 4× as wide as frontovertex, head with polygonally reticulate sculpture and mesh size slightly less than size of one eye facet; ocelli forming an acute angle about 50°; eye not quite reaching occipital margin, separated by much less than diameter of a facet; frontovertex subparallel and from anterior ocellus slightly wider anteriorly; scrobes shallow and U-shaped; antenna (<xref ref-type="fig" rid="F7">Fig. 43</xref>) with scape 3.2–3.7× as long as broad; funicle with F1–F4 smallest, F5 a little larger than F4, F6 largest; linear sensilla only on F5 and F6; clava 3-segmented, its apex more or less rounded but with a short, slightly oblique truncation; mandible relatively broad with three subequal, apical teeth; palpal formula 3-3 (<xref ref-type="fig" rid="F7">Fig. 44</xref>), notaular lines reaching about 0.6× across mesoscutum; fore wing venation and setation as in <xref ref-type="fig" rid="F7">Fig. 45</xref>; cercal plate about in the 1/2 of gaster; ovipositor (<xref ref-type="fig" rid="F7">Fig. 49</xref>) slightly exserted, 4–5× as long as gonostylus.</p><p>Relative measurements: HW 17, FV 4.5, FVL 9, POL 2, AOL 3, OOL 1, OCL 2, POD 1, AOD 1, EL 12, EW 10, MS 5, SL 9, SW 3, FWL 45, FWW 20, OL 17, GL 5, MT 15.</p></tp:treatment-sec><tp:treatment-sec sec-type="Male"><title>Male.</title><p>Body length 0.7–0.8 mm, dark brown in coloration. Otherwise very similar to female but for antenna and genitalia.</p></tp:treatment-sec><tp:treatment-sec sec-type="Host"><title>Host.</title><p><italic><tp:taxon-name>Eriococcus howardi</tp:taxon-name></italic> Ehrhorn; <italic><tp:taxon-name>Eriococcus quercus</tp:taxon-name></italic> (Comstock), <italic><tp:taxon-name>Coccus hesperidum</tp:taxon-name></italic> (Linnaeus) (<xref ref-type="bibr" rid="B16">Noyes 2002</xref>); and <italic><tp:taxon-name>Eriococcus lagerstroemiae</tp:taxon-name></italic> Kuwana on pomegranate (new host record).</p></tp:treatment-sec><tp:treatment-sec sec-type="Material examined"><title>Material examined.</title><p>China: Beijing, Haidian: 23 ♀♀, 4.IV.2006, Coll. Y. Z. Zhang; 22 ♀♀, 2 ♂♂, 6.VI.2006, Coll. Y. Z. Zhang; 20 ♀♀, 5 ♂♂, 11.VIII.2003, Coll. <!--PageBreak--><!--PageBreak-->Y. Z. Zhang; 29 ♀♀, 8 ♂♂, ex <italic><tp:taxon-name>Eriococcus lagerstroemiae</tp:taxon-name></italic> on pomegranate, 12.IX.2006, Coll. Y. Z. Zhang; 19 ♀♀, 1 ♂, ex <italic><tp:taxon-name>Eriococcus lagerstroemiae</tp:taxon-name></italic> on pomegranate, 8.X.2004, Coll. Y. Z. Zhang; 1 ♀, 17.VII.2012, Coll. Q. S. Zhou; 1 ♀, Nanjing, V.2010.</p></tp:treatment-sec><tp:treatment-sec sec-type="Distribution"><title>Distribution.</title><p>China (Beijing, Jiangsu); USA (California, Florida, Texas, Utah) (<xref ref-type="bibr" rid="B16">Noyes 2002</xref>) (<xref ref-type="fig" rid="F13">Fig. 84</xref>).</p></tp:treatment-sec><tp:treatment-sec sec-type="Diagnosis"><title>Diagnosis.</title><p>Antenna with radicle dark brown; scape with both faces dark brown, only apex yellowish; scape 3.2–3.7× as long as broad (<xref ref-type="fig" rid="F7">Fig. 43</xref>); ovipositor (<xref ref-type="fig" rid="F7">Fig. 49</xref>) slightly exserted, 4–5× as long as gonostylus. The Chinese material examined almost agrees with the original description of <italic>eriococci</italic> by <xref ref-type="bibr" rid="B23">Timberlake (1916)</xref>. The female specimens here have the scape 3.2–3.7× as long as broad, while in original description of <italic>eriococci</italic> the scape is a little over 4× as long as wide (<xref ref-type="bibr" rid="B23">Timberlake 1916</xref>).</p></tp:treatment-sec><tp:treatment-sec><!--Section generated to contain objects referenced in tp:taxon-treatment.--><fig id="F13" position="float" orientation="portrait"><label>Figures 84–85.</label><caption><p>Distribution of <italic><tp:taxon-name>Metaphycus</tp:taxon-name></italic> spp. in China.</p></caption><graphic xmlns:xlink="http://www.w3.org/1999/xlink" xlink:href="ZooKeys-378-049-g013.jpg" position="float" orientation="portrait" xlink:type="simple"/></fig></tp:treatment-sec><ref-list><ref id="B22"><mixed-citation xmlns:xlink="http://www.w3.org/1999/xlink" xlink:type="simple"><person-group><name name-style="western"><surname>Tachikawa</surname><given-names>T</given-names></name></person-group> (<year>1968</year>) <article-title>A new name for <italic>Metaphycus eriococci</italic> Alam (Hymenoptera, Chalcidoidea - Encyrtidae).</article-title><source>Transactions of the Shikoku Entomological Society</source><volume>9</volume>(<issue>4</issue>): <lpage>111</lpage>.</mixed-citation></ref><ref id="B16"><mixed-citation xmlns:xlink="http://www.w3.org/1999/xlink" xlink:type="simple"><person-group><name name-style="western"><surname>Noyes</surname><given-names>JS</given-names></name></person-group> (<year>2002</year>) <article-title>Interactive catalogue of World Chalcidoidea, second edition.</article-title><comment>CDrom, Taxapad</comment>, <publisher-name>Vancouver and The Natural History Museum</publisher-name>, <publisher-loc>London</publisher-loc>.</mixed-citation></ref><ref id="B23"><mixed-citation xmlns:xlink="http://www.w3.org/1999/xlink" xlink:type="simple"><person-group><name name-style="western"><surname>Timberlake</surname><given-names>PH</given-names></name></person-group> (<year>1916</year>) <article-title>Revision of the parasitic hymenopterous insects of the genus <italic>Aphycus</italic> Mayr, with notice of some related genera.</article-title><source>Proceedings of the United States National Museum</source><volume>50</volume>: <fpage>561</fpage>-<lpage>640</lpage>. doi: <ext-link ext-link-type="uri" xlink:href="http://dx.doi.org/10.5479/si.00963801.50-2136.561" xlink:type="simple">10.5479/si.00963801.50-2136.561</ext-link></mixed-citation></ref></ref-list></tp:taxon-treatment>
