# Supplementary material for: A taxonomic study of Chinese species of the insidiosus group of Metaphycus (Hymenoptera, Encyrtidae)
Source: Zookeys. 2014 Feb 7;(378):49–81. doi: 10.3897/zookeys.378.6156 (PMC3935428; doi:10.3897/zookeys.378.6156)
Supplement: XML Treatment for Metaphycus cylindricus [file zookeys.378.6156-treatment8.xml]

<!DOCTYPE tp:taxon-treatment
  PUBLIC "-//TaxonX//DTD Taxonomic Treatment Publishing DTD v0 20100105//EN" "tax-treatment-NSO.dtd">
<tp:taxon-treatment xmlns:tp="http://www.plazi.org/taxpub"><tp:treatment-meta><mixed-citation publication-type="journal"><person-group><name><surname>Wang</surname><given-names>Ying</given-names></name><name><surname>Li</surname><given-names>Cheng-De</given-names></name><name><surname>Zhang</surname><given-names>Yan-Zhou</given-names></name></person-group><article-title>A taxonomic study of Chinese species of the <italic>insidiosus</italic> group of <italic>Metaphycus</italic> (Hymenoptera, Encyrtidae)</article-title><source>Zookeys</source><day>7</day><month>2</month><year>2014</year><volume>2014</volume><issue>378</issue><fpage>49</fpage><lpage>81</lpage><pub-id pub-id-type="doi">10.3897/zookeys.378.6156</pub-id></mixed-citation></tp:treatment-meta><tp:nomenclature><tp:taxon-name>
                        <tp:taxon-name-part taxon-name-part-type="genus">Metaphycus</tp:taxon-name-part>
                        <tp:taxon-name-part taxon-name-part-type="species">cylindricus</tp:taxon-name-part>
                        <object-id xmlns:xlink="http://www.w3.org/1999/xlink" content-type="zoobank" xlink:type="simple">http://zoobank.org/A3785B09-DD24-42D0-AAAB-ACF69ADF87A9</object-id>
                        <object-id xmlns:xlink="http://www.w3.org/1999/xlink" xlink:type="simple">http://species-id.net/wiki/Metaphycus_cylindricus</object-id>
                    </tp:taxon-name><tp:taxon-status xmlns:xlink="http://www.w3.org/1999/xlink" xlink:type="simple">sp. n.</tp:taxon-status><xref ref-type="fig" rid="F8">Figs 50–56</xref></tp:nomenclature><tp:treatment-sec sec-type="Holotype"><title>Holotype.</title><p>China: ♀, Hunan, Chenzhou, 13.IV.2012. Coll. Y. Wang, J. Deng, H.B. Li (IZCAS).</p></tp:treatment-sec><tp:treatment-sec sec-type="Paratypes"><title>Paratypes.</title><p>25 ♀♀, 3 ♂♂, same as holotype (IZCAS).</p></tp:treatment-sec><tp:treatment-sec sec-type="Female"><title>Female.</title><p>Body length, including ovipositor, 1 mm. Frontovertex yellow-brown; occiput largely dark brown; gena and face brown; dark brown on mouth margin below torulus; antenna (<xref ref-type="fig" rid="F8">Fig. 50</xref>) with radicle brown; scape black, only extreme apex slightly yellow; pedicel with proximal half dorsally and laterally brown, remainder yellow; funicle with F1–F4 dark brown, F5–F6 pale yellow; clava dark brown, apical segment yellow; neck of pronotum black, remainder yellow, posterior margin more or less translucent pale yellow, lateral spots present and distinct; mesoscutum, axillae and scutellum brown; dorsum of thorax clothed in scattered, short, translucent setae; tegula proximally pale brown, apex brown; side and venter of mesosoma pale brown; legs brown-yellow (<xref ref-type="fig" rid="F8">Figs 54–56</xref>); mid tibia with faintly brown mark (<xref ref-type="fig" rid="F8">Fig. 55</xref>); fore wing hyaline (<xref ref-type="fig" rid="F8">Fig. 53</xref>), venation pale yellow-brown; propodeum medially brown; gaster mainly brown; gonostylus pale orange.</p><fig id="F8" position="float" orientation="portrait"><label>Figures 50–56.</label><caption><p><italic><tp:taxon-name>Metaphycus cylindricus</tp:taxon-name></italic> sp. n. Female: <bold>50</bold> antenna <bold>51</bold> mesoscutum <bold>52</bold> ovpositor <bold>53</bold> fore wing <bold>54</bold> fore leg <bold>55</bold> mid leg <bold>56</bold> hind leg.</p></caption><graphic xmlns:xlink="http://www.w3.org/1999/xlink" xlink:href="ZooKeys-378-049-g008.jpg" position="float" orientation="portrait" xlink:type="simple"/></fig><p>Head with reticulate sculpture of mesh size the same as eye facet; ocelli forming an acute angle; frontovertex margins subparallel; antennal scrobes fairly deep, U-shaped and meeting dorsally; torulus separated from mouth margin by less than its own length; antenna with scape subcylindricusl, about 5× as long as broad; funicle with F1–F4 subequal, F5 larger, F6 largest and subquadrate; apex of clava more or less rounded; mandible relatively broad with three, acute, subequal apical teeth; palpal formula 3-3; notaular lines present and reaching more than 0.5× across mesoscutum (<xref ref-type="fig" rid="F8">Fig. 51</xref>); fore wing venation and setation as in <xref ref-type="fig" rid="F8">Fig. 53</xref>, gaster with ovipositor clearly exserted; ovipositor (<xref ref-type="fig" rid="F8">Fig. 52</xref>) about 3.3× as long as gonostylus.</p><!--PageBreak--><!--PageBreak--><p>Relative measurements: HW 18, FV 5, POL 3, AOL 3, OOL 1, OCL 2, POD 1, AOD 1, EL 13, EW, 8, MS 4, SL 10, SW 2, FWL 45, FWW 19; HWL 31, HWW 8, OL 20, GL 6, MT 15.</p></tp:treatment-sec><tp:treatment-sec sec-type="Male"><title>Male.</title><p>Length about 0.7 mm, almost identical to female but for genitalia, solid clava and all funicle segments pale brown.</p></tp:treatment-sec><tp:treatment-sec sec-type="Host"><title>Host.</title><p><italic><tp:taxon-name>Eriococcus lagerstroemiae</tp:taxon-name></italic> Kuwana.</p></tp:treatment-sec><tp:treatment-sec sec-type="Material examined"><title>Material examined.</title><p>China: 35 ♀♀, 1 ♂, Beijing, Mentougou, 14.VIII.2012, Coll. X. Zhang, Q. S. Zhou; 3 ♀♀, 1 ♂, Shandong, Laizhou, 14.X.2012, Coll. F. Yu.</p></tp:treatment-sec><tp:treatment-sec sec-type="Distribution"><title>Distribution.</title><p>China (Beijing, Hunan, Shandong) (<xref ref-type="fig" rid="F13">Fig. 85</xref>).</p></tp:treatment-sec><tp:treatment-sec sec-type="Etymology"><title>Etymology.</title><p>The new species name is derived from the cylindricusl shape of the scape.</p></tp:treatment-sec><tp:treatment-sec sec-type="Diagnosis"><title>Diagnosis.</title><p>Frontovertex yellow-brown; gena brown; scape black, extreme apex slightly yellow (<xref ref-type="fig" rid="F8">Fig. 50</xref>); scape cylindricusl, about 5× as long as broad; ovipositor (<xref ref-type="fig" rid="F8">Fig. 52</xref>) about 3.3× as long as gonostylus. <italic><tp:taxon-name>Metaphycus cylindricus</tp:taxon-name></italic> is similar to <italic><tp:taxon-name>Metaphycus piceus</tp:taxon-name></italic> in general coloration, antennal structure and ovipositor length. <italic><tp:taxon-name>Metaphycus cylindricus</tp:taxon-name></italic> can be separated from the latter as follows: ovipositor about 1.4× as long as mid tibia, about 3.3× as long as gonostylus (<xref ref-type="fig" rid="F8">Fig. 52</xref>) (in <italic>piceus</italic>, ovipositor about 1.2× as long as mid tibia, 4–5× as long as gonostylus); mid tibia subbasally marked dark brown (in <italic>piceus</italic>, mid tibia yellowish); antenna with pedicel with basal half brown (in <italic>piceus</italic>, pedicel with basal 2/3 brown).</p></tp:treatment-sec><tp:treatment-sec><!--Section generated to contain objects referenced in tp:taxon-treatment.--><fig id="F13" position="float" orientation="portrait"><label>Figures 84–85.</label><caption><p>Distribution of <italic><tp:taxon-name>Metaphycus</tp:taxon-name></italic> spp. in China.</p></caption><graphic xmlns:xlink="http://www.w3.org/1999/xlink" xlink:href="ZooKeys-378-049-g013.jpg" position="float" orientation="portrait" xlink:type="simple"/></fig></tp:treatment-sec></tp:taxon-treatment>
