# Supplementary material for: A taxonomic study of Chinese species of the insidiosus group of Metaphycus (Hymenoptera, Encyrtidae)
Source: Zookeys. 2014 Feb 7;(378):49–81. doi: 10.3897/zookeys.378.6156 (PMC3935428; doi:10.3897/zookeys.378.6156)
Supplement: XML Treatment for Metaphycus yaanensis [file zookeys.378.6156-treatment9.xml]

<!DOCTYPE tp:taxon-treatment
  PUBLIC "-//TaxonX//DTD Taxonomic Treatment Publishing DTD v0 20100105//EN" "tax-treatment-NSO.dtd">
<tp:taxon-treatment xmlns:tp="http://www.plazi.org/taxpub"><tp:treatment-meta><mixed-citation publication-type="journal"><person-group><name><surname>Wang</surname><given-names>Ying</given-names></name><name><surname>Li</surname><given-names>Cheng-De</given-names></name><name><surname>Zhang</surname><given-names>Yan-Zhou</given-names></name></person-group><article-title>A taxonomic study of Chinese species of the <italic>insidiosus</italic> group of <italic>Metaphycus</italic> (Hymenoptera, Encyrtidae)</article-title><source>Zookeys</source><day>7</day><month>2</month><year>2014</year><volume>2014</volume><issue>378</issue><fpage>49</fpage><lpage>81</lpage><pub-id pub-id-type="doi">10.3897/zookeys.378.6156</pub-id></mixed-citation></tp:treatment-meta><tp:nomenclature><tp:taxon-name>
                        <tp:taxon-name-part taxon-name-part-type="genus">Metaphycus</tp:taxon-name-part>
                        <tp:taxon-name-part taxon-name-part-type="species">yaanensis</tp:taxon-name-part>
                        <object-id xmlns:xlink="http://www.w3.org/1999/xlink" content-type="zoobank" xlink:type="simple">http://zoobank.org/E8507DAA-D044-4A33-84F4-60C596AF35EB</object-id>
                        <object-id xmlns:xlink="http://www.w3.org/1999/xlink" xlink:type="simple">http://species-id.net/wiki/Metaphycus_yaanensis</object-id>
                    </tp:taxon-name><tp:taxon-status xmlns:xlink="http://www.w3.org/1999/xlink" xlink:type="simple">sp. n.</tp:taxon-status><xref ref-type="fig" rid="F9">Figs 57–63</xref></tp:nomenclature><tp:treatment-sec sec-type="Holotype"><title>Holotype.</title><p>♀, China, Sichuan, Ya’an (Tianquan, Erlang Mt.), 2006. V., Coll. W. Li (IZCAS).</p></tp:treatment-sec><tp:treatment-sec sec-type="Paratypes"><title>Paratypes.</title><p>6 ♀♀, 3 ♂♂, the same as holotype (IZCAS).</p></tp:treatment-sec><tp:treatment-sec sec-type="Female"><title>Female.</title><p>Body length, including ovipositor, 1.0–1.2 mm. Yellow in ocellar area, pale orange between occipital margin and posterior ocelli, otherwise pale yellow; lower half of gena with oblique brown stripe, stripe close to scrobe interrupted by a yellow line; upper half yellow; medially yellow below torulus, mouth margin dark brown; rest of head, except occiput, white; antenna (<xref ref-type="fig" rid="F9">Fig. 57</xref>) with radicle dark brown; both faces of scape, dorsal margin, ventral margin with yellow, both sides with broad black strip; pedicel pale yellow (whitish) in apical half, dark brown in basal half; F1–F3 dark brown, F4 very pale brown, F5 venter sometimes with very pale brown strip, F6 white, clava dark brown, becoming slightly paler towards apex, apex very pale brown; occiput brown; neck of pronotum black, posterior margin white, lateral spots relatively large and distinct; dorsum of thorax yellow-brown; sides and posterior margin of mesoscutum and axillae conspicuously bordered dark brown; setae translucent, silvery in most lights; tegula white; metanotum dark brown; mesopleuron very pale yellow, margin of mesopleuron with conspicuously bordered dark <!--PageBreak--><!--PageBreak-->brown; prosternum and mesosternum pale brown; legs (<xref ref-type="fig" rid="F9">Figs 60–62</xref>) mainly pale yellow to pale orange; tibiae proximally brown; fore femur yellow, fore tibia with single, broad, interrupted, median dark brown ring; mid tibia and hind tibia with two interrupted conspicuous dark brown rings at 0.2× and 0.7×, extreme apex marked with dark brown; tarsi dusky pale yellow; fore wing (<xref ref-type="fig" rid="F9">Fig. 59</xref>) hyaline, linea calva interrupted; venation pale yellow-brown; hind wing hyaline; propodeum medially brown, blackish, laterally brown-yellow; gaster mainly pale brown, but slightly darker brown dorsally from cercal plates to near apex, gonostylus yellowish, 2<sup>nd</sup> valvifer and outer plate of ovipositor with brown out margin.</p><fig id="F9" position="float" orientation="portrait"><label>Figures 57–63.</label><caption><p><italic><tp:taxon-name>Metaphycus yaanensis</tp:taxon-name></italic> sp. n. Female: <bold>57</bold> antenna <bold>58</bold> palpi <bold>59</bold> fore wing <bold>60</bold> fore leg <bold>61</bold> mid leg <bold>62</bold> hind leg <bold>63</bold> ovipositor.</p></caption><graphic xmlns:xlink="http://www.w3.org/1999/xlink" xlink:href="ZooKeys-378-049-g009.jpg" position="float" orientation="portrait" xlink:type="simple"/></fig><p>Head about 3× as wide as frontovertex, head with polygonally reticulate sculpture, mesh size slightly less than size of one eye facet; frontovertex about one-third head width; ocelli forming an acute angle of about 30°; eye not quite reaching occipital margin, separated by one or two diameters of a facet; frontovertex parallel; scrobes shallow and U-shaped; antenna with scape 3.2–3.5× as long as broad; funicle with F1–F4 smallest, closely adpressed, F5 a little larger than F4 but transverse, F6 largest; linear sensilla only on F6; clava 3-segmented, its apex more or less rounded but with a short slightly oblique truncation; mandible relatively broad with three subequal, apical teeth; palpal formula 3-3 (<xref ref-type="fig" rid="F9">Fig. 58</xref>), notaular lines reaching about 0.4× across mesoscutum; fore wing venation and setation as in <xref ref-type="fig" rid="F9">Fig. 59</xref>; cercal plate about in the 1/2 of gaster; ovipositor (<xref ref-type="fig" rid="F9">Fig. 63</xref>) slightly exserted, about 5× as long as gonostylus.</p><p>Relative measurements: HW 15, FV 5, FVL 9, POL 2, AOL 3, OOL 1, OCL 1.5, POD 1, AOD 1, EL 10, EW 7, MS 4.5, SL 7, SW 2, FWL 40, FWW 18, HWL 25, HWW 5, OL 10, GL 4, MT 12.</p></tp:treatment-sec><tp:treatment-sec sec-type="Male"><title>Male.</title><p>Length about 1.2 mm. Virtually identical to female except for genitalia and solid clava. Frontovertex pale yellow but ocellar area brown.</p></tp:treatment-sec><tp:treatment-sec sec-type="Host"><title>Host.</title><p>Unknown.</p></tp:treatment-sec><tp:treatment-sec sec-type="Distribution"><title>Distribution.</title><p>China (Sichuan) (<xref ref-type="fig" rid="F13">Fig. 85</xref>).</p></tp:treatment-sec><tp:treatment-sec sec-type="Etymology"><title>Etymology.</title><p>The new species name is derived from the origin of the holotype.</p></tp:treatment-sec><tp:treatment-sec sec-type="Diagnosis"><title>Diagnosis.</title><p>Scape yellow, both surfaces with an broad black mark in the middle (<xref ref-type="fig" rid="F9">Fig. 57</xref>); lower half of gena with an oblique brown stripe which is interrupted by a yellow line outside of scrobe; mid and hind tibiae with two interrupted dark brown rings (<xref ref-type="fig" rid="F9">Figs 61–62</xref>); scape 3.2–3.5× as long as broad (<xref ref-type="fig" rid="F9">Fig. 57</xref>); ovipositor slightly exserted, about 5× as long as gonostylus (<xref ref-type="fig" rid="F9">Fig. 63</xref>). Using the key of <xref ref-type="bibr" rid="B8">Guerrieri and Noyes (2000)</xref>, this species runs to couplet 27 and is similar to <italic><tp:taxon-name>Metaphycus lounsburyi</tp:taxon-name></italic> (Howard). It can be separated from <italic><tp:taxon-name>Metaphycus lounsburyi</tp:taxon-name></italic> as follows: scape (<xref ref-type="fig" rid="F9">Fig. 57</xref>) 3.2–3.5× as long as broad (in <italic>lounsburyi</italic>, scape about 2.9× as long as broad); ovipositor about 0.8× as long as mid tibia (in <italic>lounsburyi</italic>, ovipositor as long as mid tibia); clava a little longer than funicle (in <italic>lounsburyi</italic>, clava distinctly shorter than funicle). <italic><tp:taxon-name>Metaphycus yaanensis</tp:taxon-name></italic> sp. n. is also similar to <italic><tp:taxon-name>Metaphycus transversus</tp:taxon-name></italic> sp. n. in appearance, but it can be separated from <italic>transversus</italic> by characters in the key.</p><!--PageBreak--></tp:treatment-sec><tp:treatment-sec><!--Section generated to contain objects referenced in tp:taxon-treatment.--><fig id="F13" position="float" orientation="portrait"><label>Figures 84–85.</label><caption><p>Distribution of <italic><tp:taxon-name>Metaphycus</tp:taxon-name></italic> spp. in China.</p></caption><graphic xmlns:xlink="http://www.w3.org/1999/xlink" xlink:href="ZooKeys-378-049-g013.jpg" position="float" orientation="portrait" xlink:type="simple"/></fig></tp:treatment-sec><ref-list><ref id="B8"><mixed-citation xmlns:xlink="http://www.w3.org/1999/xlink" xlink:type="simple"><person-group><name name-style="western"><surname>Guerrieri</surname><given-names>E</given-names></name><name name-style="western"><surname>Noyes</surname><given-names>JS</given-names></name></person-group> (<year>2000</year>) <article-title>Revision of European species of genus <italic>Metaphycus</italic> Mercet (Hymenoptera: Chalcidoidea: Encyrtidae), parasitoids of scale insects.</article-title><source>Systematic Entomology</source><volume>25</volume>: <fpage>147</fpage>-<lpage>222</lpage>. doi: <ext-link ext-link-type="uri" xlink:href="http://dx.doi.org/10.1046/j.1365-3113.2000.00099.x" xlink:type="simple">10.1046/j.1365-3113.2000.00099.x</ext-link></mixed-citation></ref></ref-list></tp:taxon-treatment>
