# Supplementary material for: A taxonomic study of Chinese species of the insidiosus group of Metaphycus (Hymenoptera, Encyrtidae)
Source: Zookeys. 2014 Feb 7;(378):49–81. doi: 10.3897/zookeys.378.6156 (PMC3935428; doi:10.3897/zookeys.378.6156)
Supplement: XML Treatment for Metaphycus deltoideus [file zookeys.378.6156-treatment10.xml]

<!DOCTYPE tp:taxon-treatment
  PUBLIC "-//TaxonX//DTD Taxonomic Treatment Publishing DTD v0 20100105//EN" "tax-treatment-NSO.dtd">
<tp:taxon-treatment xmlns:tp="http://www.plazi.org/taxpub"><tp:treatment-meta><mixed-citation publication-type="journal"><person-group><name><surname>Wang</surname><given-names>Ying</given-names></name><name><surname>Li</surname><given-names>Cheng-De</given-names></name><name><surname>Zhang</surname><given-names>Yan-Zhou</given-names></name></person-group><article-title>A taxonomic study of Chinese species of the <italic>insidiosus</italic> group of <italic>Metaphycus</italic> (Hymenoptera, Encyrtidae)</article-title><source>Zookeys</source><day>7</day><month>2</month><year>2014</year><volume>2014</volume><issue>378</issue><fpage>49</fpage><lpage>81</lpage><pub-id pub-id-type="doi">10.3897/zookeys.378.6156</pub-id></mixed-citation></tp:treatment-meta><tp:nomenclature><tp:taxon-name>
                        <tp:taxon-name-part taxon-name-part-type="genus">Metaphycus</tp:taxon-name-part>
                        <tp:taxon-name-part taxon-name-part-type="species">deltoideus</tp:taxon-name-part>
                        <object-id xmlns:xlink="http://www.w3.org/1999/xlink" content-type="zoobank" xlink:type="simple">http://zoobank.org/8D957C3B-C442-49CF-A149-F0534B676847</object-id>
                        <object-id xmlns:xlink="http://www.w3.org/1999/xlink" xlink:type="simple">http://species-id.net/wiki/Metaphycus_deltoideus</object-id>
                    </tp:taxon-name><tp:taxon-status xmlns:xlink="http://www.w3.org/1999/xlink" xlink:type="simple">sp. n.</tp:taxon-status><xref ref-type="fig" rid="F10">Figs 64–69</xref></tp:nomenclature><tp:treatment-sec sec-type="Holotype"><title>Holotype.</title><p>China: ♀, Beijing Mentougou (Donglingshan), 2008.VIII.28, Coll. F. Yuan (IZCAS).</p></tp:treatment-sec><tp:treatment-sec sec-type="Paratypes"><title>Paratypes.</title><p>1 ♀, Beijing (Mentougou): 2011.VI.20; 1 ♀, Beijing Mentougou: 2011. VI. 10–VIII. 6. (IZCAS).</p></tp:treatment-sec><tp:treatment-sec sec-type="Female"><title>Female.</title><p>Body length, including ovipositor, about 0.9 mm. Frontovertex brownish yellow, but brown between occipital margin and posterior ocelli; gena mainly yellow, with a brown mark extending to oral rim; mouth margin medially yellow below torulus, oral rim brown; antenna (<xref ref-type="fig" rid="F10">Fig. 64</xref>) with radicle dark brown; scape with both faces blackish, and only dorsal margin, venter of base and apex white; pedicel dark brown in proximal half otherwise white; F1–F4 dark brown, F5–F6 white-yellow; clava dark brown, becoming slightly paler towards apex, apex brown; occiput with a brown area above foramen, otherwise yellow; neck of pronotum dark brown, posterior margin translucent yellow, otherwise white, lateral spots relatively large and distinct; dorsum of thorax brown-yellow; sides and posterior margin of mesoscutum and axillae conspicuously bordered dark brown; setae translucent yellow, silvery in most lights; tegula white with apex pale brown; metanotum dark brown; mesopleuron yellowish white; prosternum and mesosternum yellowish white, but with narrow pale brown margin; legs (<xref ref-type="fig" rid="F10">Figs 67–69</xref>) yellowish white, but femur very slightly brown on inner side, tibiae proximally dark brown; each tibia with a pair of dark brown rings at about 0.2× and 0.5× (fore tibia with one faint ring at about 0.5×); fore wing (<xref ref-type="fig" rid="F10">Fig. 66</xref>) hyaline, but generally infuscate below marginal vein; linea calva interrupted by two lines of setae; venation yellow-brown; hind wing hyaline; propodeum medially dark brown, laterally black; gaster dorsally dark brown, side and venter white; gonostylus white.</p><fig id="F10" position="float" orientation="portrait"><label>Figures 64–69.</label><caption><p><italic><tp:taxon-name>Metaphycus deltoideus</tp:taxon-name></italic> sp. n. Female: <bold>64</bold> antenna <bold>65</bold> ovipositor <bold>66</bold> fore wing <bold>67</bold> fore leg <bold>68</bold> mid leg <bold>69</bold> hind leg.</p></caption><graphic xmlns:xlink="http://www.w3.org/1999/xlink" xlink:href="ZooKeys-378-049-g010.jpg" position="float" orientation="portrait" xlink:type="simple"/></fig><p>Head about 4× as wide as frontovertex, head with moderately deep, regular, polygonally reticulate sculpture on frontovertex of mesh size about two-thirds eye facet; irregular sculpture on frontovertex of rather silky appearance; ocelli forming an acute angle of about 30°; eye not quite reaching occipital margin, separated by 1.5× diameter of a facet; frontovertex subparallel; scrobes deep and U-shaped; antenna with scape about 2.7× as long as broad; funicle with F1–F4 smallest, F4–F6 gradually becoming larger distally; linear sensilla only on F5 and F6; clava 3-segmented, its apex more or less rounded but with a short slightly oblique truncation; mandible relatively broad with three subequal, apical teeth; palpal formula 3-3, notaular lines reaching about 0.8× across mesoscutum; fore wing venation and setation as in <xref ref-type="fig" rid="F10">Fig. 66</xref>; cercal plate about in the 1/2 of gaster; ovipositor (<xref ref-type="fig" rid="F10">Fig. 65</xref>) clearly exserted, about 4.5× as long as gonostylus.</p><p>Relative measurements: HW 13, FV 3, FVL 10, POL 2, AOL 2.5, OOL 1, OCL 2, POD 1, AOD 1, EL 11, EW 8, MS 3, SL 8, SW 3, FWL 47, FWW 15, OL 14, GL 3, MT 15.</p><!--PageBreak--></tp:treatment-sec><tp:treatment-sec sec-type="Male"><title>Male.</title><p>Unknown.</p></tp:treatment-sec><tp:treatment-sec sec-type="Host"><title>Host.</title><p>Unknown.</p></tp:treatment-sec><tp:treatment-sec sec-type="Distribution"><title>Distribution.</title><p>China (Beijing) (<xref ref-type="fig" rid="F13">Fig. 84</xref>).</p><!--PageBreak--></tp:treatment-sec><tp:treatment-sec sec-type="Etymology"><title>Etymology.</title><p>The new species name is derived from the shape of the scape.</p></tp:treatment-sec><tp:treatment-sec sec-type="Diagnosis"><title>Diagnosis.</title><p>Scape with both faces blackish, and only dorsal margin, venter of base and apex white; fore wing hyaline but generally infuscate below marginal vein (<xref ref-type="fig" rid="F10">Fig. 66</xref>); scape triangular in shape, about 2.7× as long as broad (<xref ref-type="fig" rid="F10">Fig. 64</xref>); ovipositor (<xref ref-type="fig" rid="F10">Fig. 65</xref>) about 4.5× as long as gonostylus. Using the key of <xref ref-type="bibr" rid="B8">Guerrieri and Noyes (2000)</xref>, <italic><tp:taxon-name>Metaphycus deltoideus</tp:taxon-name></italic> runs to couplet 29 and can be separated from <italic>insidiosus</italic> as follow: scape triangular, and strongly expanded subapically, scape with venter of base yellow (<xref ref-type="fig" rid="F10">Fig. 64</xref>) (in <italic>insidiosus</italic>, scape strongly expanded in the median part, scape with venter of base blackish); head mainly yellow-brown (in <italic>insidiosus</italic>, head mainly yellow); fore wing (<xref ref-type="fig" rid="F10">Fig. 66</xref>) with a distinctly infuscate spot below marginal vein (in <italic>insidiosus</italic>, fore wing hyaline or at most slightly infuscate); occiput above foramen brown, rest yellow (in <italic>insidiosus</italic>, occiput almost entirely blackish).</p></tp:treatment-sec><tp:treatment-sec><!--Section generated to contain objects referenced in tp:taxon-treatment.--><fig id="F13" position="float" orientation="portrait"><label>Figures 84–85.</label><caption><p>Distribution of <italic><tp:taxon-name>Metaphycus</tp:taxon-name></italic> spp. in China.</p></caption><graphic xmlns:xlink="http://www.w3.org/1999/xlink" xlink:href="ZooKeys-378-049-g013.jpg" position="float" orientation="portrait" xlink:type="simple"/></fig></tp:treatment-sec><ref-list><ref id="B8"><mixed-citation xmlns:xlink="http://www.w3.org/1999/xlink" xlink:type="simple"><person-group><name name-style="western"><surname>Guerrieri</surname><given-names>E</given-names></name><name name-style="western"><surname>Noyes</surname><given-names>JS</given-names></name></person-group> (<year>2000</year>) <article-title>Revision of European species of genus <italic>Metaphycus</italic> Mercet (Hymenoptera: Chalcidoidea: Encyrtidae), parasitoids of scale insects.</article-title><source>Systematic Entomology</source><volume>25</volume>: <fpage>147</fpage>-<lpage>222</lpage>. doi: <ext-link ext-link-type="uri" xlink:href="http://dx.doi.org/10.1046/j.1365-3113.2000.00099.x" xlink:type="simple">10.1046/j.1365-3113.2000.00099.x</ext-link></mixed-citation></ref></ref-list></tp:taxon-treatment>
