# Supplementary material for: A taxonomic study of Chinese species of the insidiosus group of Metaphycus (Hymenoptera, Encyrtidae)
Source: Zookeys. 2014 Feb 7;(378):49–81. doi: 10.3897/zookeys.378.6156 (PMC3935428; doi:10.3897/zookeys.378.6156)
Supplement: XML Treatment for Metaphycus corniae [file zookeys.378.6156-treatment11.xml]

<!DOCTYPE tp:taxon-treatment
  PUBLIC "-//TaxonX//DTD Taxonomic Treatment Publishing DTD v0 20100105//EN" "tax-treatment-NSO.dtd">
<tp:taxon-treatment xmlns:tp="http://www.plazi.org/taxpub"><tp:treatment-meta><mixed-citation publication-type="journal"><person-group><name><surname>Wang</surname><given-names>Ying</given-names></name><name><surname>Li</surname><given-names>Cheng-De</given-names></name><name><surname>Zhang</surname><given-names>Yan-Zhou</given-names></name></person-group><article-title>A taxonomic study of Chinese species of the <italic>insidiosus</italic> group of <italic>Metaphycus</italic> (Hymenoptera, Encyrtidae)</article-title><source>Zookeys</source><day>7</day><month>2</month><year>2014</year><volume>2014</volume><issue>378</issue><fpage>49</fpage><lpage>81</lpage><pub-id pub-id-type="doi">10.3897/zookeys.378.6156</pub-id></mixed-citation></tp:treatment-meta><tp:nomenclature><tp:taxon-name>
                        <tp:taxon-name-part taxon-name-part-type="genus">Metaphycus</tp:taxon-name-part>
                        <tp:taxon-name-part taxon-name-part-type="species">corniae</tp:taxon-name-part>
                        <object-id xmlns:xlink="http://www.w3.org/1999/xlink" content-type="zoobank" xlink:type="simple">http://zoobank.org/481A86E7-1FFE-439F-886E-E3658CECCCBC</object-id>
                        <object-id xmlns:xlink="http://www.w3.org/1999/xlink" xlink:type="simple">http://species-id.net/wiki/Metaphycus_corniae</object-id>
                    </tp:taxon-name><tp:taxon-status xmlns:xlink="http://www.w3.org/1999/xlink" xlink:type="simple">sp. n.</tp:taxon-status><xref ref-type="fig" rid="F11">Figs 70–77</xref></tp:nomenclature><tp:treatment-sec sec-type="Holotype"><title>Holotype.</title><p>China: ♀, Beijing, Haidian, 10.V.2013, Coll. S. A. Wu &amp; W. C. Li (IZCAS).</p></tp:treatment-sec><tp:treatment-sec sec-type="Paratypes"><title>Paratypes.</title><p>8 ♀♀, 6 ♂♂, same as holotype; 30 ♀♀, Beijing, Chaoyang. 14.V.2013, Coll. X. Zhang (IZCAS).</p></tp:treatment-sec><tp:treatment-sec sec-type="Female"><title>Female.</title><p>Body length 0.8–1.0 mm. Frontovertex brown, but between occipital margin to posterior ocelli orange, gena yellowish, unmarked; occiput dark brown; antenna (<xref ref-type="fig" rid="F11">Fig. 70</xref>) with scape entirely black, only extreme base and apex white, dorsal margin white; basal half of pedicel black, apex white; F1–F4 blackish, F5–F6 yellowish; clava blackish, but extreme apex brown; pronotum white with a brown spot on each side, mesoscutum, axillae and scutellum pale orange, tegulae white with apex brown, metanotum and propodeum blackish; legs (<xref ref-type="fig" rid="F11">Figs 74–76</xref>) yellowish, proximal tibiae and tarsi brownish, fore tibia and hind tibia with one dark brown ring, mid tibia with two dark brown rings; fore wing hyaline, venation yellow-brown; gaster dorsally black, ventrally white.</p><fig id="F11" position="float" orientation="portrait"><label>Figures 70–77.</label><caption><p><italic><tp:taxon-name>Metaphycus corniae</tp:taxon-name></italic> sp. n. Female: <bold>70</bold> antenna <bold>72</bold> palpi <bold>73</bold> fore wing <bold>74</bold> fore leg <bold>75</bold> mid leg <bold>76</bold> hind leg <bold>77</bold> ovipositor. male: <bold>71</bold> antenna.</p></caption><graphic xmlns:xlink="http://www.w3.org/1999/xlink" xlink:href="ZooKeys-378-049-g011.jpg" position="float" orientation="portrait" xlink:type="simple"/></fig><p>Head 3–4× as wide as frontovertex, ocelli forming an acute angle of slightly less than 60°; posterior ocellus closer to occipital margin than eye; antenna with scape expanded, 2.0×–2.3× as long as broad; F1–F4 transverse and F5–F6 gradually increasing in size, F6 largest, linear sensilla present on F5–F6; clava 3-segmented, and apical very slightly oblique; mandible broad with three, subequal apical teeth; palpal formula 3-3 (<xref ref-type="fig" rid="F11">Fig. 72</xref>); notaular lines incomplete and reaching about 0.6× across mesoscutum; fore wing venation and setation as in <xref ref-type="fig" rid="F11">Fig. 73</xref>; cercal plate about in the 1/3 of gaster; ovipositor (<xref ref-type="fig" rid="F11">Fig. 77</xref>) hardly exserted, 4–5× as long as gonostylus.</p><p>Relative measurements: HW 16, FV 5, FVL 9, POL 2.5, AOL 3.5, OOL 1, OCL 1.5, POD 1, AOD 1, EL 9, EW 7.5, MS 5.5, SL 7.5, SW 3.5, FWL 47.5, FWW 17.5, HWL 30, HWW 6, OL 13, GL 2.5, MT 15.</p><!--PageBreak--><!--PageBreak--></tp:treatment-sec><tp:treatment-sec sec-type="Male"><title>Male.</title><p>Length 0.8–1.0 mm. Generally very similar to female but for relatively narrower scape, coloration of antenna, genitalia and solid clava. Antenna (<xref ref-type="fig" rid="F11">Fig. 71</xref>) with scape 2.8–3.0× as long as broad, flagellum generally pale brown.</p></tp:treatment-sec><tp:treatment-sec sec-type="Host"><title>Host.</title><p><italic><tp:taxon-name>Parthenolecanium corni</tp:taxon-name></italic> (Bouché) on <italic><tp:taxon-name>Fraxinus chinensis</tp:taxon-name></italic> Roxburgh.</p></tp:treatment-sec><tp:treatment-sec sec-type="Distribution"><title>Distribution.</title><p>China (Beijing) (<xref ref-type="fig" rid="F13">Fig. 84</xref>).</p></tp:treatment-sec><tp:treatment-sec sec-type="Etymology"><title>Etymology.</title><p>The new species named for its host “<italic><tp:taxon-name>Parthenolecanium corni</tp:taxon-name></italic> (Bouché)”.</p></tp:treatment-sec><tp:treatment-sec sec-type="Diagnosis"><title>Diagnosis.</title><p>Scape entirely black, only extreme base and apex white, dorsal margin white (<xref ref-type="fig" rid="F11">Fig. 70</xref>); fore and hind tibiae with one dark brown ring, but mid tibia with two dark brown rings (<xref ref-type="fig" rid="F11">Figs 74–76</xref>); scape expanded, 2.2×–2.3× as long as broad; ovipositor hardly exserted, 4–5× as long as gonostylus (<xref ref-type="fig" rid="F11">Fig. 77</xref>). This species is very similar to <italic><tp:taxon-name>Metaphycus stanleyi</tp:taxon-name></italic>. In <italic><tp:taxon-name>Metaphycus corniae</tp:taxon-name></italic> sp. n. the ovipositor is about 0.9× as long as mid tibia, and 4–5× as long as gonostylus (<xref ref-type="fig" rid="F11">Fig. 77</xref>). In <italic><tp:taxon-name>Metaphycus stanleyi</tp:taxon-name></italic> ovipositor is about 0.7× as long as mid tibia, about 3× as long as gonostylus.</p></tp:treatment-sec><tp:treatment-sec><!--Section generated to contain objects referenced in tp:taxon-treatment.--><fig id="F13" position="float" orientation="portrait"><label>Figures 84–85.</label><caption><p>Distribution of <italic><tp:taxon-name>Metaphycus</tp:taxon-name></italic> spp. in China.</p></caption><graphic xmlns:xlink="http://www.w3.org/1999/xlink" xlink:href="ZooKeys-378-049-g013.jpg" position="float" orientation="portrait" xlink:type="simple"/></fig></tp:treatment-sec></tp:taxon-treatment>
