# Supplementary material for: A taxonomic study of Chinese species of the insidiosus group of Metaphycus (Hymenoptera, Encyrtidae)
Source: Zookeys. 2014 Feb 7;(378):49–81. doi: 10.3897/zookeys.378.6156 (PMC3935428; doi:10.3897/zookeys.378.6156)
Supplement: XML Treatment for Metaphycus insidiosus [file zookeys.378.6156-treatment12.xml]

<!DOCTYPE tp:taxon-treatment
  PUBLIC "-//TaxonX//DTD Taxonomic Treatment Publishing DTD v0 20100105//EN" "tax-treatment-NSO.dtd">
<tp:taxon-treatment xmlns:tp="http://www.plazi.org/taxpub"><tp:treatment-meta><mixed-citation publication-type="journal"><person-group><name><surname>Wang</surname><given-names>Ying</given-names></name><name><surname>Li</surname><given-names>Cheng-De</given-names></name><name><surname>Zhang</surname><given-names>Yan-Zhou</given-names></name></person-group><article-title>A taxonomic study of Chinese species of the <italic>insidiosus</italic> group of <italic>Metaphycus</italic> (Hymenoptera, Encyrtidae)</article-title><source>Zookeys</source><day>7</day><month>2</month><year>2014</year><volume>2014</volume><issue>378</issue><fpage>49</fpage><lpage>81</lpage><pub-id pub-id-type="doi">10.3897/zookeys.378.6156</pub-id></mixed-citation></tp:treatment-meta><tp:nomenclature><tp:taxon-name>
                        <tp:taxon-name-part taxon-name-part-type="genus">Metaphycus</tp:taxon-name-part>
                        <tp:taxon-name-part taxon-name-part-type="species">insidiosus</tp:taxon-name-part>
                        <object-id xmlns:xlink="http://www.w3.org/1999/xlink" xlink:type="simple">http://species-id.net/wiki/Metaphycus_insidiosus</object-id>
                    </tp:taxon-name><tp:taxon-authority>(Mercet)</tp:taxon-authority><xref ref-type="fig" rid="F12">Figs 78–83</xref><tp:nomenclature-citation-list><tp:nomenclature-citation><tp:taxon-name>Aphycus (Metaphycus) insidiosus</tp:taxon-name><comment><xref ref-type="bibr" rid="B13">Mercet (1921)</xref>: 218–220. Lectotype ♀ (IEEM, not examined), Spain.</comment></tp:nomenclature-citation><tp:nomenclature-citation><tp:taxon-name>Metaphycus insidiosus</tp:taxon-name><comment>; <xref ref-type="bibr" rid="B14">Mercet (1925)</xref>: 28; <xref ref-type="bibr" rid="B24">Trjapitzin (1975)</xref>: 9; <xref ref-type="bibr" rid="B15">Noyes (1981)</xref>: 168; <xref ref-type="bibr" rid="B26">Viggiani and Guerrieri (1988)</xref>: 117; <xref ref-type="bibr" rid="B12">Li and Li (2008)</xref>: 134.</comment></tp:nomenclature-citation><tp:nomenclature-citation><tp:taxon-name>Metaphycus taxi</tp:taxon-name><comment><xref ref-type="bibr" rid="B1">Alam (1957)</xref>: 426. Synonymy by <xref ref-type="bibr" rid="B15">Noyes (1981)</xref>: 168.</comment></tp:nomenclature-citation></tp:nomenclature-citation-list></tp:nomenclature><tp:treatment-sec sec-type="Female"><title>Female.</title><p>Body length, including ovipositor, about 1.0 mm. Frontovertex yellow; gena with a brown mark extending to oral rim; mouth margin medially pale yellow below torulus; rest of head, except occiput, white; antenna (<xref ref-type="fig" rid="F12">Fig. 78</xref>) with radicle brown; scape with both faces dark brown to blackish, only base, apex white and dorsal margin with a narrow stripe; pedicel dark brown in proximal half, otherwise white; F1–F2 dark brown, F3 slightly pale brown, F4–F6 yellowish; clava dark brown, becoming slightly paler towards apex, extreme apex very pale brown; occiput with a brown area above foramen, rest yellow; neck of pronotum dark, posterior margin white, lateral spots relatively large and distinct; dorsum of thorax pale orange; sides and posterior margin of mesoscutum and axillae conspicuously bordered brown; setae translucent yellow, silvery in most lights; tegula white with apex pale brown; metanotum dark brown; mesopleuron yellow; prosternum yellow and mesosternum pale brown; legs (<xref ref-type="fig" rid="F12">Figs 81–83</xref>) mainly pale yellow, tibiae proximally dark brown; mid tibia and hind tibia with a pair of dark brown rings at about 0.2× and 0.5×, fore tibia with one dark brown ring; fore wing (<xref ref-type="fig" rid="F12">Fig. 80</xref>) hyaline, with linea calva interrupted by several line setae; venation yellow-brown; hind wing hyaline; propodeum medially dark-brown, sides pale yellow; dorsum of gaster largely blackish, sides and ventral parts whitish and gonostylus yellow.</p><fig id="F12" position="float" orientation="portrait"><label>Figures 78–83.</label><caption><p><italic><tp:taxon-name>Metaphycus insidiosus</tp:taxon-name></italic> (Mercet) Female: <bold>78</bold> antenna <bold>79</bold> ovipositor <bold>80</bold> fore wing <bold>81</bold> fore leg <bold>82</bold> mid leg <bold>83</bold> hind leg.</p></caption><graphic xmlns:xlink="http://www.w3.org/1999/xlink" xlink:href="ZooKeys-378-049-g012.jpg" position="float" orientation="portrait" xlink:type="simple"/></fig><!--PageBreak--><!--PageBreak--><p>Head about 5× as wide as frontovertex, head with polygonally reticulate sculpture and mesh size as long as one eye facet; ocelli forming an acute angle of about 30°; eye not quite reaching occipital margin, separated by much less than diameter of a facet; <!--PageBreak-->frontovertex parallel; scrobes deep and U-shaped; antenna with scape about 2.3× as long as broad; funicle with F1–F3 smallest, F4–F6 gradually increasing in size, F6 largest and slightly wider than long; linear sensilla only on F5 and F6; clava 3-segmented, its apex more or less rounded but with a short slightly oblique truncation; mandible relatively broad with three subequal, apical teeth; palpal formula 3-3, notaular lines reaching about 0.7× across mesoscutum; fore wing venation and setation as in <xref ref-type="fig" rid="F12">Fig. 80</xref>; cercal plate about in the 0.4× of gaster; ovipositor (<xref ref-type="fig" rid="F12">Fig. 79</xref>) slightly exserted, about 4× as long as gonostylus.</p><p>Relative measurements: HW 15, FV 3, FVL 9, POL 2, AOL 3, OOL 0.5, OCL 2, POD 1, AOD 1, EL 10, EW 6, MS 5, SL 7, SW 3, FWL 54, FWW 22, OL 12, GL 3, MT 13.</p></tp:treatment-sec><tp:treatment-sec sec-type="Male"><title>Male.</title><p>Very similar to female except for antenna, genitalia and generally darker coloration with mesoscutum brownish (<xref ref-type="bibr" rid="B8">Guerrieri and Noyes 2000</xref>).</p></tp:treatment-sec><tp:treatment-sec sec-type="Host"><title>Host.</title><p><italic><tp:taxon-name>Eulecanium coryli</tp:taxon-name></italic> (Linnaeus), <italic><tp:taxon-name>Eulecanium taxi</tp:taxon-name></italic> Habib, <italic><tp:taxon-name>Eulecanium tiliae</tp:taxon-name></italic> (Linnaeus), <italic><tp:taxon-name>Parthenolecanium corni</tp:taxon-name></italic> (Bouché), <italic><tp:taxon-name>Parthenolecanium persicae</tp:taxon-name></italic> (Fabricius), <italic><tp:taxon-name>Parthenolecanium pomeranicum</tp:taxon-name></italic> (Kawecki), <italic><tp:taxon-name>Parthenolecanium rufulum</tp:taxon-name></italic> (Cockerell), <italic><tp:taxon-name>Pulvinaria</tp:taxon-name></italic> sp., <italic><tp:taxon-name>Parthenolecanium vitis</tp:taxon-name></italic> (Linnaeus) and <italic><tp:taxon-name>Sphaerolecanium prunastri</tp:taxon-name></italic> (Fonscolombe) (<xref ref-type="bibr" rid="B16">Noyes 2002</xref>).</p></tp:treatment-sec><tp:treatment-sec sec-type="Distribution"><title>Distribution.</title><p>China (Heilongjiang) (<xref ref-type="fig" rid="F13">Fig. 85</xref>); Andorra, Armenia, Austria, Azerbaijan, Bulgaria, Canary Islands, Caucasus, Czechia, Denmark, Finland, France, Georgia, mainland Greece, Hungary, Italy, Kazakhstan, Romania, Russia, Slovakia, Spain, Switzerland, United Kingdom (<xref ref-type="bibr" rid="B16">Noyes 2002</xref>).</p><fig id="F13" position="float" orientation="portrait"><label>Figures 84–85.</label><caption><p>Distribution of <italic><tp:taxon-name>Metaphycus</tp:taxon-name></italic> spp. in China.</p></caption><graphic xmlns:xlink="http://www.w3.org/1999/xlink" xlink:href="ZooKeys-378-049-g013.jpg" position="float" orientation="portrait" xlink:type="simple"/></fig></tp:treatment-sec><tp:treatment-sec sec-type="Material examined"><title>Material examined.</title><p>China: 3 ♀♀, Heilongjiang, Shangzhi, 15.VI.1993, Coll. C.D. Li.</p></tp:treatment-sec><tp:treatment-sec sec-type="Diagnosis"><title>Diagnosis.</title><p>Scape with both faces dark brown to blackish, only base and apex white and dorsal margin with a narrow stripe; gena with a brown mark extending to oral rim; scape about 2.3× as long as broad (<xref ref-type="fig" rid="F12">Fig. 78</xref>); mid and hind tibiae with a pair of dark brown rings at about 0.2× and 0.5×, fore tibia with one dark brown ring (<xref ref-type="fig" rid="F12">Figs 81–83</xref>); ovipositor slightly exserted, about 4× as long as gonostylus (<xref ref-type="fig" rid="F12">Fig. 79</xref>). According to <xref ref-type="bibr" rid="B8">Guerrieri and Noyes (2000)</xref>, in <italic>insidious</italic> the fore wing is slightly infuscate, the head is about 4× as wide as frontovertex, and the occiput is almost entirely blackish, whereas in Chinese specimens, the fore wing is hyaline, the head is about 5× as wide as frontovertex, and the occiput has a brown area above the foramen.</p></tp:treatment-sec><ref-list><ref id="B13"><mixed-citation xmlns:xlink="http://www.w3.org/1999/xlink" xlink:type="simple"><person-group><name name-style="western"><surname>Mercet</surname><given-names>RG</given-names></name></person-group> (<year>1921</year>) <source>Fauna Iberica.</source><publisher-name>Himenópteros Fam. Encírtidos. Museo Nacional de Ciencias Naturales</publisher-name>, <publisher-loc>Madrid</publisher-loc>, <lpage>727</lpage> pp.</mixed-citation></ref><ref id="B14"><mixed-citation xmlns:xlink="http://www.w3.org/1999/xlink" xlink:type="simple"><person-group><name name-style="western"><surname>Mercet</surname><given-names>RG</given-names></name></person-group> (<year>1925</year>) <article-title>El género <italic>Aphycus</italic> y sus afines.</article-title><source>Eos, Revista Española de Entomología</source><volume>1</volume>: <fpage>7</fpage>-<lpage>31</lpage>.</mixed-citation></ref><ref id="B24"><mixed-citation xmlns:xlink="http://www.w3.org/1999/xlink" xlink:type="simple"><person-group><name name-style="western"><surname>Trjapitzin</surname><given-names>VA</given-names></name></person-group> (<year>1975</year>) <article-title>Contribution to the knowledge of parasitic Hymenoptera of the genus <italic>Metaphycus</italic> Mercet, 1917 (Hymenoptera, Chalcidoidea, Encyrtidae) of the Czechoslovakian fauna.</article-title><source>Studia Entomologica Forestalia</source><volume>2</volume>(<issue>1</issue>): <fpage>5</fpage>-<lpage>17</lpage>.</mixed-citation></ref><ref id="B15"><mixed-citation xmlns:xlink="http://www.w3.org/1999/xlink" xlink:type="simple"><person-group><name name-style="western"><surname>Noyes</surname><given-names>JS</given-names></name></person-group> (<year>1981</year>) <article-title>On the types of the species of Encyrtidae described by R. Garcia Mercet (Hymenoptera: Chalcidoidea).</article-title><source>Eos, Revista Española de Entomología</source><volume>55/56</volume>: <fpage>165</fpage>–<lpage>189</lpage>.</mixed-citation></ref><ref id="B26"><mixed-citation xmlns:xlink="http://www.w3.org/1999/xlink" xlink:type="simple"><person-group><name name-style="western"><surname>Viggiani</surname><given-names>G</given-names></name><name name-style="western"><surname>Guerrieri</surname><given-names>E</given-names></name></person-group> (<year>1988</year>) <article-title>Italian species of the genus <italic>Metaphycus</italic> Mercet (Hymenoptera: Encyrtidae).</article-title><source>Bollettino del Laboratorio di Entomologia Agraria ‚Filippo Silvestri‘, Portici</source><volume>45</volume>: <fpage>113</fpage>-<lpage>140</lpage>.</mixed-citation></ref><ref id="B12"><mixed-citation xmlns:xlink="http://www.w3.org/1999/xlink" xlink:type="simple"><person-group><name name-style="western"><surname>Li</surname><given-names>CD</given-names></name><name name-style="western"><surname>Li</surname><given-names>JW</given-names></name></person-group> (<year>2008</year>) <article-title>Description of a new species and two new record species of <italic>Metaphycus</italic> Mercet (Hymenoptera: Encyrtidae) from China.</article-title><source>Entomotaxonomia</source><volume>30</volume>(<issue>2</issue>): <fpage>131</fpage>-<lpage>139</lpage>.</mixed-citation></ref><ref id="B1"><mixed-citation xmlns:xlink="http://www.w3.org/1999/xlink" xlink:type="simple"><person-group><name name-style="western"><surname>Alam</surname><given-names>SM</given-names></name></person-group> (<year>1957</year>) <article-title>Taxonomy of some encyrtid parasites (Hymenoptera, Chalcidoidea) of British scale insects.</article-title><source>Transactions of the Royal Entomological Society of London</source><volume>109</volume>: <fpage>421</fpage>-<lpage>466</lpage>. doi: <ext-link ext-link-type="uri" xlink:href="http://dx.doi.org/10.1111/j.1365-2311.1957.tb00333.x" xlink:type="simple">10.1111/j.1365-2311.1957.tb00333.x</ext-link></mixed-citation></ref><ref id="B8"><mixed-citation xmlns:xlink="http://www.w3.org/1999/xlink" xlink:type="simple"><person-group><name name-style="western"><surname>Guerrieri</surname><given-names>E</given-names></name><name name-style="western"><surname>Noyes</surname><given-names>JS</given-names></name></person-group> (<year>2000</year>) <article-title>Revision of European species of genus <italic>Metaphycus</italic> Mercet (Hymenoptera: Chalcidoidea: Encyrtidae), parasitoids of scale insects.</article-title><source>Systematic Entomology</source><volume>25</volume>: <fpage>147</fpage>-<lpage>222</lpage>. doi: <ext-link ext-link-type="uri" xlink:href="http://dx.doi.org/10.1046/j.1365-3113.2000.00099.x" xlink:type="simple">10.1046/j.1365-3113.2000.00099.x</ext-link></mixed-citation></ref><ref id="B16"><mixed-citation xmlns:xlink="http://www.w3.org/1999/xlink" xlink:type="simple"><person-group><name name-style="western"><surname>Noyes</surname><given-names>JS</given-names></name></person-group> (<year>2002</year>) <article-title>Interactive catalogue of World Chalcidoidea, second edition.</article-title><comment>CDrom, Taxapad</comment>, <publisher-name>Vancouver and The Natural History Museum</publisher-name>, <publisher-loc>London</publisher-loc>.</mixed-citation></ref></ref-list></tp:taxon-treatment>
